# Supplementary material for: Aurora kinase A (AURKA) promotes the progression and imatinib resistance of advanced gastrointestinal stromal tumors
Source: Cancer Cell Int. 2021 Jul 31;21:407. doi: 10.1186/s12935-021-02111-7 (PMC8325869; doi:10.1186/s12935-021-02111-7)
Supplement: Supplementary file 1 — Additional file 1. The expression matrix of the top 50 up-regulated and down-regulated DEGs. [file 12935_2021_2111_MOESM1_ESM.txt]

	expression in subtype	GSM4057325	GSM4057326	GSM4057327	GSM4057328	GSM4057329	GSM4057330	GSM4057331	GSM4057332	GSM4057333	GSM4057334	GSM4057335	GSM4057336	GSM4057337	GSM4057338	GSM4057339	GSM4057340	GSM4057350	GSM4057351	GSM4057352	GSM4057353	GSM4057354	GSM4057355	GSM4057356	GSM4057357	GSM4057358	GSM4057359	GSM4057360	GSM4057361	GSM4057362	GSM4057363	GSM4057366	GSM4057367	GSM4057368	GSM4057369	GSM4057370	GSM4057371	GSM4057372	GSM4057373	GSM4057374	GSM4057375	GSM4057376	GSM4057377	GSM4057378	GSM4057379	GSM4057380	GSM4057381	GSM4057382
group		advanced	advanced	advanced	advanced	advanced	advanced	advanced	advanced	advanced	advanced	advanced	advanced	advanced	advanced	advanced	advanced	non-advanced	non-advanced	non-advanced	non-advanced	non-advanced	non-advanced	non-advanced	non-advanced	non-advanced	non-advanced	non-advanced	non-advanced	non-advanced	non-advanced	non-advanced	non-advanced	non-advanced	non-advanced	non-advanced	non-advanced	non-advanced	non-advanced	non-advanced	non-advanced	non-advanced	non-advanced	non-advanced	non-advanced	non-advanced	non-advanced	non-advanced
TGIF1	up	1.72	1.63	1.61	2.09	1.57	1.31	2.02	1.22	1.71	3.07	1.12	1.91	2.14	1.53	1.21	1.07	2.18	0.75	0.17	0.14	1.06	0.45	0.38	0.32	-0.1	0.72	0.55	1.83	0.73	0.64	0.19	0.32	2.42	1.18	0.4	0.73	0.47	-0.03	0.24	0.84	0.82	0.64	0.74	0.45	0.34	0.6	0.61
SYNGR2	down	1.6	4.09	3.77	3.8	4.55	3.33	4.13	4.61	3.54	4.4	3.19	3.38	3.84	3.52	4.17	4.5	3.62	5.32	5.16	3.66	4.49	5.14	5	3.78	5.35	5.2	4.67	4.86	4.54	5.19	5.05	4.71	4.46	4.66	5.02	4.97	5.24	5.98	4.56	5.15	4.74	5.51	5.06	5.16	4.9	4.88	5.15
USP6	up	3.45	3.73	3.36	2.45	3.03	3.15	1.33	2.93	4.2	2.37	3.59	4.93	2.89	2.79	3.95	3.89	2.51	3.04	1.36	2.89	2.37	1.54	1.85	2.73	1.82	1.33	1.66	2.69	2.77	1.21	2.23	2.36	2.58	2.79	2.71	1.48	0.98	0.89	2.52	3.04	2.39	1.43	0.61	0.91	3.18	1.5	3.35
ABCC6	down	-2.06	-1.78	-1.4	-1.55	-1.59	0.78	-4.2	-1.95	-0.99	-0.98	0.04	-2.41	-3.03	-1.07	0.78	-3.11	-1.96	-1.26	1.09	-0.28	-0.73	1.17	1.35	1.41	0.73	1.06	1.19	-1.09	0.67	0.9	-0.98	-0.36	-1.22	-3.07	0.01	0.2	1.61	0.69	1.45	1.66	0.1	0.69	1.03	-0.4	0.1	0.85	0.23
BANK1	down	-2.33	0.17	-6.92	-7.19	1.88	0.68	-4.74	1.69	-3.75	1.76	-7.01	-3.68	-0.09	-1.2	-2.91	-2.78	0.86	0.53	1.73	0.14	1.2	1.64	2.21	0.71	-1.53	0.67	1.18	-1.59	-0.34	1.8	-0.17	1.6	2.1	2.52	0.41	0.91	1.37	1.44	1.75	1.1	2.41	-1.57	0.98	-0.6	0.3	0.88	1.41
TERT	up	1.96	-1.29	-1.23	-1.52	-2.48	-1.36	0.36	-1.68	-0.92	-3.39	-0.52	0.63	-0.47	1.03	-3.42	0.78	1.06	-2.84	-2.91	-0.99	-2.92	-2.96	-3.19	-2.06	-2.47	-3.13	-3.13	-2.79	-3.51	-2.68	-2.91	-2.83	-0.42	-1.26	-3.3	-2.64	-3.08	-2.95	-3.45	-2.84	-3.3	-3.35	-3.39	-2.62	-3.54	-3.47	-2.35
KCNE2	up	-1.02	-2.9	-0.34	-2.59	-2	-1.77	-0.89	-2.79	-0.63	-2.36	-1.25	-1.11	-3.81	-2.8	-2.51	-2.66	-3.82	-3.56	-3.18	-4.35	-2.44	-2.87	-2.12	-5.65	-3.54	-3.35	-3.97	-5.88	-3.47	-4.66	-1.96	-2.17	-5.57	-5.94	-1.54	-1.76	-3.76	-2.14	-1.96	-3.52	-3.63	-4.35	-3.45	-3.27	-3.85	-3.62	-3.17
TDRD7	down	0.16	2.06	0.89	0.71	2.16	2.42	0.8	0.81	1.02	2.45	0.51	0.41	0.69	0.92	2.51	2.34	0.95	1.91	2.03	0.68	2.71	2.47	2.67	2.34	2.59	2.06	2.57	0.69	2.78	2.78	3.23	2.84	2.54	2.11	3.13	2.58	2.64	2.01	2.35	2.67	2.75	2.18	2.33	2.22	2.23	2.59	2.24
ADM	up	2.25	4.45	3.49	3.2	4.02	6.47	4.38	4.71	3.79	4.08	6.03	2.6	4.82	4.51	1.05	6.02	1.28	1.42	-0.63	0.91	2.01	1.35	0.92	-0.12	3.19	0.67	0.69	2.52	2.27	1.04	4.32	3.76	5.27	3.95	3.45	2.37	1.38	1.33	3.44	1.28	1.95	1.18	2.86	1.9	1.28	1.02	5.56
SNAI1	up	0.93	-2.65	2.55	-1.56	1.12	-0.56	-2.21	-1.33	0.68	2.5	1.21	1.76	1.03	2.1	-1.1	-1.65	-2.54	-2.49	-3.48	-2.65	-0.63	-2.38	-3.6	-2.54	-2.19	-1.63	-2.44	-2.03	-2.92	-2.94	-2.63	-1.5	0.11	-2.84	-0.53	-1.53	-3.2	-2.95	-0.88	-3.04	-2.2	-2.04	-0.5	-1.45	-2.12	-0.73	0.48
AURKA	up	1.13	-0.19	-0.98	-2.95	-1.78	-0.06	-2	-1.91	-1.57	-2.06	-0.46	1.03	-0.89	0.42	-2.46	-1.23	-1.18	-2.94	-3.47	-2.61	-2.78	-3.45	-2.87	-2.56	-2.56	-2.35	-2.29	0.68	-2.91	-2.48	-2.11	-1.93	-1.16	-2.72	-2.15	-2.62	-2.26	-3.71	-2.78	-2.98	-2.3	-3.08	-1.57	-2.92	-3.96	-2.41	-2.5
ANK2	down	-3.86	-2.97	-2.77	-2.22	-1.77	-2.33	-2.29	-1.68	-5.17	-1.51	-4.02	-4.27	-2.08	-2.46	-2.2	-1.78	-2.71	-2.11	-0.88	-1.93	-1.85	-1.56	-1.46	-1.12	-2.76	-1.38	-1.24	-1.9	-1.75	-1.46	-0.43	-1.28	-2.24	-2.41	-1.32	-0.11	-1.54	-1.19	-1.26	-0.96	-1.53	-2.58	-1.63	-2.08	-2.18	-1.26	-0.92
SLC29A1	down	2.61	3.51	3.58	3.62	2.88	2.99	3.07	4.2	4.55	3.65	3.95	3.88	2.76	2.08	4.42	2.53	4.24	4.9	4.97	4.42	4.39	4.79	5.27	4.23	5.15	4.98	4.64	1.64	4.29	4.62	4.77	4.14	2.65	3.56	3.91	4.19	4.92	5.5	4.89	5.12	4.7	4.87	4.76	4.89	4.88	4.95	4.75
TPM4	up	5.07	3.06	3.28	2.61	2.81	3.67	3.24	3.66	3.21	4.3	3.72	2.83	3.62	3.45	2.42	3.7	2.91	2.75	1.74	3.26	1.88	2.08	2.03	1.19	2.25	2.69	2.55	2.91	2.57	2.28	2.24	2.43	2.73	3.21	2.08	1.8	2.15	2.28	2.56	2.09	2.44	2.09	2.95	2.46	2.31	2.55	2.48
DUSP26	down	0.25	2.48	-2.01	-3.59	1.05	-1.24	-1.46	0.09	-3.54	0.4	-3.58	-4.18	-1.86	-0.93	2.76	1.25	-0.63	-2.1	4.12	-1.17	2.98	3.1	3.68	1.58	3.9	-0.51	4.13	-2.14	0.72	4.04	1.2	1.22	1.3	2.61	2.38	3.16	3.54	2.84	1.99	3.79	3.88	1.47	-0.25	4.49	4	1.52	2
AKT3	down	-5.4	-0.65	-2.84	-0.88	-0.65	-0.86	1.01	0.51	-2.82	0.75	-5.52	-4.74	-1.14	-2.34	1.17	0.55	0.09	0.41	0.35	-0.24	1.09	0.6	0.66	0.52	0.29	-0.02	0.27	-2.11	0.32	0.37	1.27	0.56	0.52	0.57	0.23	0.26	0.46	0.86	0.74	0.49	0.6	1.09	0.23	0.86	1.03	1.07	0.42
NAALAD2	down	-1.56	-3.17	-6.99	-7.19	-4.42	-6.67	-6.62	-6.16	-6.92	-5.36	-7.18	-7.35	-7.53	-6.95	-2.75	-3.47	-5.97	-3.87	-1.44	-6.19	-1.46	-2.22	-0.29	-6.36	-5.51	-2.85	-3.75	-2.7	-1.29	-2.14	-3.89	-4.65	-4.31	-5.01	-4.22	-2.67	-2.7	-1	-5.42	-1.92	-1.53	-1.9	-3.71	-2.62	-1.41	-2.09	-1.83
MMD	up	1.79	0.86	2.55	2.73	2.08	2.39	1.84	1.68	2.33	2.09	1.96	2.56	3.81	2.32	0.73	1.17	0.41	0.27	-0.21	0.64	1.36	0.16	0.34	0.4	0.53	1.05	0.89	0.43	1.05	1.17	2.04	1.29	2.19	0.64	1.91	1.92	0.5	1.08	0.99	0.45	1.07	0.06	1.21	0.05	0.04	-0.07	1.88
CST5	down	2.71	1.91	3.22	2.55	3.51	3.97	2.77	2.99	2.35	3.25	2.63	1.72	2.13	1.06	3.78	2.77	3.67	4.36	4.61	4.46	3.68	3.85	4.14	3.87	3.99	4.17	4.72	3.32	4.44	4.53	3.51	2.87	4.94	3.83	3.16	2.95	4.63	3.49	3.93	4.6	4.39	4.15	4.38	4.25	3.83	3.77	3.01
PTTG2	up	2.53	1.76	0.51	-1.74	0.14	2.52	0.15	0.72	0.49	-1.19	1.85	2.58	0.48	2.11	-0.36	0.29	0.66	-1.02	-0.9	0.75	-0.47	-0.96	-0.93	-0.41	-1.56	0	-0.16	1.54	-0.87	-0.4	-1.38	-0.89	0.68	-0.49	-0.93	-1.53	-0.24	-2.02	-0.54	-0.9	-0.24	-1.12	0.48	-1.02	-2.3	-0.38	-1.62
HILPDA	up	1.98	1.72	0.93	0.81	1.82	2.52	1.5	1.82	0.67	3.02	4.23	2.76	3.36	1.45	0.49	4.73	0.86	0.85	0.77	0.94	0.54	0.48	0.2	0.24	0.18	0.68	0.64	1.82	0.67	0.6	1.39	1.01	1.4	1.14	1.6	1.24	0.87	0.67	0.79	0.35	0.55	0.92	0.74	0.57	0.77	0.36	1.91
IFI6	down	0.62	0.72	1.22	1.7	2.89	3.26	1.01	1.9	2.17	1.88	3.08	2.52	3.22	2.9	3.5	2.49	3.51	3.65	6.72	2.54	4.04	5.93	4.49	5.33	3.67	4.55	7.49	3.37	5.07	8.06	2.32	4.52	3.99	3.34	2.87	1.55	7.51	3.04	3.69	7.39	7.42	3.86	5.13	4.16	2.61	5.27	1.27
HOXD8	up	-0.51	-1.49	-3.64	0.43	-4.13	-0.13	-0.19	-0.78	-3.04	-2.79	-0.08	-3.49	-0.12	0.58	-4.36	-3.29	-5.76	-3.75	-5.85	-2.11	-1.23	-5.84	-6.16	-6.59	-4.59	-4.26	-3.87	-0.18	-4.2	-6.51	-3.62	-1.94	-2.34	0.56	-3.48	-4.25	-5.29	-5.93	-2.54	-5.27	-4.86	-4.55	-2.69	-4.71	-5.31	-3.43	-5.25
CHL1	down	-6.81	-6.66	-6.78	-7.43	-6.42	-6.86	-5.31	-6.31	-6.25	-6.03	-7.24	-7.16	-6.28	-7.13	-1.18	-6.65	-1.49	-0.83	-1.35	-5.64	-1.56	-3.65	-0.58	-0.16	-1.74	-1.07	-0.41	-5.38	-0.45	-1.82	-7.12	-5.49	-6.6	-2.07	-7.11	-7.21	-1.05	-6.01	-2.52	-1.01	-0.34	-3.52	-3.31	-1.49	-0.45	0.33	-7.61
KLHL7	up	0.46	-0.14	-1.09	-0.86	-1.31	-0.52	0.26	-0.28	-0.35	-0.95	0.25	0.49	-0.32	-0.57	-2.16	0.16	-1.93	-0.92	-1.51	-1.08	-1.58	-2.21	-1.18	-1.76	-1.2	-1.52	-1.2	-0.93	-1.39	-1.32	-1.62	-1.59	-0.78	0.52	-1.7	-1.98	-1.81	-2.96	-1.51	-1.6	-1.51	-2.01	-0.78	-1.94	-1.79	-1.34	-1.34
NELL1	down	-6.8	-3.03	-6.18	-7.43	-5.31	-6.89	-2.67	-1.11	-7.18	1.17	-7.29	-2.03	-7.83	1.69	1.06	0.41	0.34	2.8	4.73	3.79	-0.72	4.72	5.34	2.21	4.25	3.71	4.47	-6.45	4.81	5.02	-6.08	0.88	-4.59	0.16	-1.49	2.03	5.07	6.1	-2.85	5.12	4.52	2.79	3.7	0.22	3.16	2.78	1.09
CENPE	up	1.23	-0.1	-0.51	-3.75	-1.95	-0.04	-1.64	-1.64	-1.22	-2.02	-0.46	1.06	-1.14	0	-2.45	-0.79	-0.91	-2.35	-2.78	-1.54	-3.11	-2.72	-2.39	-2.63	-2.6	-1.63	-2.63	-0.89	-2.76	-2.64	-2.73	-2.64	-1.16	-2.8	-2.34	-2.32	-2.1	-2.02	-2.26	-2.77	-2.2	-2.32	-1.53	-3.52	-2.85	-2.46	-2.82
RAI2	down	-2.48	0.2	-1.4	-3.47	-0.9	-2.84	-1.45	-0.82	-2.09	-0.51	-3.77	-3.84	0.49	-0.85	1.47	-1.19	1.11	2.52	0.87	1.88	1.81	-0.08	0.34	1.67	2.21	-1.16	1.84	2.05	0.34	1.94	-1.48	0.39	-0.67	2.64	0.36	-0.38	0.81	2.96	1.73	1.12	1.97	2.01	-1.45	1.71	2.45	2.35	-0.65
ALDH1L1	up	-0.57	0.04	-2.59	-4.67	-6.45	-4.18	-5.37	-5.38	-1.59	-4.42	-5.12	0.48	-2.67	-1.62	-6.12	-6.62	-3.73	-5.57	-6.44	-6.1	-6.67	-5	-6.28	-5.74	-4.8	-6.24	-6.02	-4.58	-7.26	-6.54	-7.07	-5.39	-5.01	-6.28	-5.92	-4.56	-5.62	-6.01	-6.21	-5.95	-4.22	-5.4	-6.59	-6.35	-6.77	-3.92	-3.66
ASTN1	down	0.72	-2.02	-4.25	1.39	-0.86	-6.62	0.18	-6.19	-6.63	-4.04	-7	-7.46	-7.64	-2.53	1.52	-5.68	2.63	1.86	2.49	2.33	0.8	1.48	2.09	1.17	1.95	1.77	1.74	-2.59	2.16	1.85	-2.75	-0.89	0.91	0.62	-2.91	2.54	1.26	1.96	1.51	2.63	1.75	2.77	0.9	1.9	2.85	2.64	1.03
IKBIP	up	-0.23	-0.98	-2.14	-2.45	-2.3	-0.1	-1.85	-1.79	-2.11	-1.41	-1.92	-1.54	-1.4	-2.63	-2.48	-1.67	-1.79	-2.34	-3.92	-2.7	-2.92	-3.1	-3.22	-2.58	-2.47	-2.39	-3.12	-3.33	-2.75	-3.3	-2.52	-2.55	-1.26	-1.97	-2.6	-2.46	-2.79	-3.18	-2.3	-3.21	-3.64	-1.93	-2.55	-2.98	-2.76	-2.66	-2.12
CRHBP	down	-6.09	-6.11	-5.88	-4.47	-2.9	-5.02	-5.65	-5.72	-5.18	-5.22	-4.69	-5.52	-4.47	-6.28	-3.85	-6.63	-6.01	-4.21	-2.48	-4.06	-4.36	-3.53	-3.24	-2.6	-3.65	-3.88	-2.9	-6.2	-4.01	-2.17	-4.23	-3.46	-3.97	-6.54	-3.93	-3.59	-1.75	-4.89	-3.84	-2.86	-2.16	-4.02	-2.71	-3.5	-3.2	-3.4	-4.24
RAVER2	down	-0.74	-1.06	-0.56	-0.46	-0.93	-1.59	-1.76	-0.14	-0.74	-1.46	-1.01	-1.2	-1.43	-0.9	-0.12	-1.05	-1.28	0.36	0.76	-0.08	-0.16	0.37	0.84	-0.61	1.52	0.48	-0.12	-0.31	-0.23	0.8	-0.84	-0.48	-1.35	-0.44	0.24	-0.21	0.02	0.55	-0.13	0.56	0.12	1.02	0.2	0.92	0.73	-0.32	0.61
FAM124A	down	-6.7	-4.27	-6.24	-6.58	-4.19	-3.81	-6.58	-5.49	-6.02	-5.42	-7.03	-6.97	-3.2	-5.94	-2.75	-4.28	-5.77	-0.84	-0.81	-6.21	-3.29	-1.46	-2.7	-2.21	-2.23	-2.82	0	-2.7	-3.6	-0.11	-4.04	-2.75	-3.92	-6.8	-3.29	-4.79	-0.68	-1.45	-1.61	-2.76	0.12	-2.15	-3.29	-3.13	-2.84	-2.15	-3.17
KIF2C	up	2.09	0.9	0.31	-1.09	-0.51	1.01	-0.94	0.56	-0.03	-1.12	1.45	2.94	0.5	1.81	-1.56	-0.9	-0.23	-1.44	-1.93	-0.25	-1.66	-2.25	-1.73	-1.27	-1.9	-0.23	-1.05	1.4	-1.64	-1.2	-2.79	-1.61	-0.69	-0.84	-2.69	-2.58	-0.86	-2.45	0.03	-1.55	-0.91	-1.88	-0.3	0.91	-2.35	-1.14	-1.34
B2M	down	6.36	6.63	6.8	6.07	8.14	8.03	6.72	6.77	7.16	6.97	6.88	6.03	7.54	5.91	7.3	7.71	6.34	7.55	9.33	7.27	8.16	8.69	8.92	8.71	8.57	8.45	8.62	7.26	9.08	9.83	7.37	8.19	8.12	7.25	7.79	6.7	8.88	7.08	8.71	9.67	9.59	7.8	9.16	8.24	7.37	8.95	6.75
ABCD2	down	-6.51	-4.99	-4.47	-7.09	-4.92	-6.67	-6.59	-6.12	-6.9	-4.56	-7.08	-6.01	-4.65	-6.89	-5.47	-4.41	-5.5	-4.73	-5.53	-3.43	-4.22	-4.77	-3.44	-4.34	-6.04	-3.34	-4.1	-6.29	-3.59	-2.93	-4.14	-3.73	-5.39	-6.01	-4.84	-3.21	-4.02	-3.03	-3.5	-4.06	-3.16	-4.55	-4.92	-3.57	-3.65	-3.79	-4.32
HLA-A	down	2.95	3.72	4.37	3.35	5.91	6.82	3.87	4.19	4.66	5.62	4.5	4.19	4.47	4.09	5.06	5.69	4.23	5.46	7.43	4.74	6.45	7.23	6.31	7.75	5.49	6.38	7.58	5.14	6.44	8.03	6.05	6.97	5.93	5.34	6.45	5.62	7.99	5.04	5.75	8.12	7.34	5.29	6.89	6.88	4.97	6.24	5.65
SGOL2	up	-0.29	-0.88	-2.28	-4.07	-3.71	-1.17	-3.25	-2.39	-2.57	-3.03	-1.62	-0.57	-2.56	-1.05	-2.88	-2.34	-2.05	-3.04	-4.49	-3.14	-3.88	-3.25	-3.85	-4.13	-2.78	-2.99	-3.4	-1.02	-2.97	-3.54	-3.76	-2.72	-2.58	-3.56	-3.6	-3.6	-3.18	-4.41	-3.3	-3.61	-3.36	-3.97	-3	-3.87	-4.04	-3.92	-3.25
SLC39A8	up	1.59	-0.15	1.2	0.89	0.72	0.98	1.03	1.87	1.2	0.74	1.77	1.01	2.63	1.51	-1.15	1.76	0.44	0.65	-0.48	1.72	0.14	-0.2	-0.47	-1.03	-0.54	0.01	-0.01	1.59	-0.08	0.25	0.41	-0.15	1.27	1.8	0	0.23	-0.21	-0.78	-0.33	-0.57	0.84	-1.68	-0.55	-0.55	-0.16	-0.53	-0.28
PION	down	-0.36	1.46	-0.47	0.32	1	0.15	0.09	1.43	0.7	-0.41	-0.96	0.13	0.09	-0.95	1.55	1.46	0.12	1.73	2.23	0.4	0.88	2.04	2.46	1.08	2.66	1.57	2.24	-0.46	1.72	2.62	1.41	1.24	1.22	2.34	1.85	1.92	1.62	2.28	2.01	1.9	2.65	1.59	1.58	0.75	1.84	2.59	2.02
PPFIA4	up	-1.96	-0.69	1.07	-1.4	-3.65	0.02	0.52	-0.78	-0.93	-3.86	1.07	-0.67	-2.29	0.38	-3.53	-1.86	-2.29	-1.77	-3.46	-2.13	-3.51	-3.74	-5.42	-4.31	-6.13	-3.25	-2.9	-3.7	-5.02	-4.82	-0.15	-3.06	-5.66	-0.85	-4.53	-4.17	-4.23	-5.47	-4.38	-4.75	-4.32	-4.92	-1.26	-3.41	-2.46	-3.26	-4.29
C6orf165	down	-6.23	-5.19	-4.01	-4.97	-4.39	-3.99	-6.46	-2.29	-3.45	-2.54	-6.8	-4.01	-7.54	-4.38	-2.22	-3.13	-4.77	-2.78	-3.39	-4.26	-4.48	-3.09	-2.07	-2.49	-1.08	-3.15	-3.56	-1.16	-2.82	-2.57	-1.89	-2.33	-3.73	-3.1	-2.55	-1.83	-2.65	-1.29	-2.36	-2.54	-3	-2.16	-2.61	-3.85	-1.32	-2.49	-3.5
C11orf82	up	1.62	-0.2	-1.69	-2.58	-2.29	-1.05	-1.54	-1.91	-1.92	-3.16	0.01	0.55	-1.06	-1.14	-3.04	-2.41	-0.6	-1.94	-4.61	-1.35	-2.98	-3.68	-3.35	-3.58	-2.85	-1.82	-3.08	-1.51	-2.59	-2.36	-3.42	-2.6	-1.74	-2.77	-4.5	-4.11	-3.45	-3.94	-2.58	-3.67	-2.67	-3.63	-2.38	-3.23	-3.03	-3.06	-2.81
PLEKHA6	down	-0.99	1.28	1.05	1.43	1.16	1.93	0.39	0.13	2.15	1.88	1.35	0.23	1.78	0.42	3.57	2.19	2.02	1.65	2.61	2.89	2.82	2.48	3.14	3.27	3.29	2.77	1.82	4.45	3.03	1.17	3.25	2.99	2.06	1	4.14	3.95	2.08	3.8	3.22	2.5	2.01	3.4	1.9	2.57	3.02	2.99	4.15
PPP2R3B	up	0.39	0.86	0.48	-1.21	-1.62	-0.62	0.14	-1.8	0.52	-0.97	0.57	2.02	-0.14	-0.57	0.04	-1.66	0.04	-0.52	-0.96	0.13	-0.8	-1.13	-2.01	-1.85	-0.91	-1.46	-1.1	-0.99	-1.58	-1.56	-2.01	-1.76	-1.47	-0.51	-1.62	-1.38	-1.81	-1.37	-0.65	-1.79	-1.19	-0.97	-1.47	-2.42	-1.39	-1.04	-1.69
IFI44L	down	-4.2	-2.21	-1.84	-1.82	2.66	2.74	-1.65	-2.68	-0.39	-1.48	-1.11	-2.65	0.68	0.94	0.34	1.34	1.47	1.49	4.69	-1.9	4.33	4.6	2.85	3.97	-0.12	3.02	5.76	1.34	3.89	5.97	0.2	3.06	1.71	0.23	0.52	-2.08	5.5	1.68	1.38	5.3	5.6	1.3	4.29	2.88	0.55	4.47	0
NDC80	up	3.41	2.68	1.69	0.57	0.21	2.39	1.18	1.73	1.93	-0.84	1.99	2.78	1.87	2.63	-0.99	0.19	2.63	-0.13	-1.29	1.16	0.35	-0.99	-0.93	-0.12	-0.97	0.1	-0.56	1.37	-0.12	0.16	-1.91	0.35	1.63	0.39	-0.04	-1.16	-0.08	-1.71	0.26	-0.53	0.13	-1.19	0.73	-1.82	-2.95	-0.25	-0.92
ITGA3	down	-3.42	-1.37	-1.42	-2.37	-1.77	-2.32	-1.62	-2.55	-2.21	-0.07	-1.59	-3.06	-2	-2.64	-0.91	-2.53	-0.27	-0.12	0.78	0.62	-1.56	0.17	0.96	-1.25	-1.14	0.33	-0.38	1.29	0.08	-1.75	-1.12	-1.61	-2	-2.42	-0.41	-0.2	0.19	0.37	-0.21	-0.31	0.13	-0.46	0.48	-0.32	-0.8	-0.21	-2.11
PARP9	down	0.17	1.62	0.52	-0.14	1.66	1.67	0.1	0.22	0.54	1.2	0.35	0.49	0.11	-0.03	1.04	1.44	1.21	1.66	2.53	0.28	1.28	2.96	2.76	2.36	1.89	2.43	3.32	0.4	2.99	3	1.55	2.37	2.04	0.89	1.66	0.64	3.08	1.68	2.49	3.24	3.39	1.13	2.8	1.18	1.69	2.61	1.42
FAT1	up	1.96	2.57	2.44	2.53	1.27	2.51	1.42	1.39	2.68	2.43	2.23	3.5	1.09	2.9	2.8	2.06	1.91	0.74	-0.42	-0.37	1.65	0.81	0.35	0.75	-2.48	1.22	0.28	1.46	0.22	0.7	0.13	1.51	1.64	0.09	1.29	-0.98	0.82	0.52	2.06	-2.27	0.17	-0.66	-0.58	2.5	0.45	0.56	1.2
ENPP4	down	0.57	1.61	1.26	1.53	2.14	-0.39	2.68	2.57	0.4	1.82	-0.92	0.61	0.74	0.15	3.3	2.68	1.61	2.4	1.91	1.44	2.57	2.16	2.6	2.34	4.13	2.25	1.87	2.45	3.05	2.63	3.29	2.42	2.25	2.92	2.57	2.65	1.77	3.05	2.79	3.04	2.93	3.46	2.65	3.05	3.8	3.4	3.04
CKS2	up	2.89	3.93	2.16	0.21	1.46	3.92	1.51	2.47	1.36	1.9	2.83	3.27	2.21	3.04	1.65	2.49	3.1	1.06	0.25	1.4	0.66	0.1	-0.2	0.96	0.64	1.1	0.39	3.44	0.68	0.7	0.27	1.04	2.49	1.94	0.82	1.35	0.72	0.53	2.04	0.3	1.4	1.12	1.46	0.08	0.5	0.37	1.24
PTTG1	up	5.1	4.24	3	0.18	1.79	4.78	2.43	2.78	2.77	0.91	3.99	4.85	2.79	4.67	1.65	2.54	3.15	1.03	1.13	2.94	1.76	0.85	1.36	1.79	0.71	2.04	1.87	3.77	1.41	1.55	0.39	1.1	2.91	2.01	1.23	0.42	1.68	-0.1	1.55	0.9	1.72	0.91	2.25	0.99	-0.07	1.73	0.36
PUS7	up	2.15	2.3	1.12	1.03	0.05	1.19	0.72	1.35	2.02	0.64	1.7	2.79	0.79	0.25	0.53	0.84	1.33	-0.19	-0.48	-0.05	0.9	-0.06	-0.19	-0.37	0.49	-0.45	0.32	2.11	-0.07	-0.08	1.28	0.91	0.53	0.61	0.73	0.21	-0.28	0.19	0.44	-0.83	-0.11	-0.6	0.04	-0.58	-0.07	-0.16	0.84
CELSR3	up	-3.45	0.62	-4.23	-4.08	-3.28	-2.76	-1.66	-4.23	-2.37	-2.87	-2.95	-2.62	-3.13	-3.13	-3.77	-4.31	-4.92	-3.43	-3.64	-3.67	-3.87	-4.36	-6.16	-4.13	-5.27	-3.71	-4.61	-5.38	-5.23	-3.64	-3.62	-4.64	-3.45	-4.02	-4.69	-4.4	-4.96	-3.59	-3.87	-4.39	-3.68	-4.41	-4.15	-2.85	-4.41	-3.8	-4.05
HTRA1	down	3.72	3.69	3.95	2.24	3.9	3.98	5.74	2.06	3	8.28	1.83	5.11	5.09	3.89	5.75	3.42	6.95	7.21	7.26	4.75	5.31	6.46	6.62	7.15	6.89	6.8	7.47	4.33	6.65	6.9	7.23	4.36	4.03	3.08	6.58	6.15	7.15	7.52	6.13	6.26	7.32	6.51	5.35	5.25	5.95	4.66	5.82
VEGFA	up	-1.65	0.51	-0.3	-1.54	-0.78	2.2	1.39	-0.18	-0.34	1.09	1.45	-0.89	0.55	-0.07	-1.67	0.49	-3.15	-1.14	-2.57	-3.89	-1.93	-1.98	-2.55	-1.11	-2.44	-2.5	-1.89	1.14	-2.48	-1.91	0.3	-1.57	-0.79	-0.32	-1.93	-2.12	-2.71	-3.94	-2.42	-2.3	-2.29	-2.5	-0.93	-1.3	-0.74	-1	-2.9
DAB2IP	down	-3.23	-2.46	-3.45	-2.84	-2.53	-2.51	-3.77	-1.29	-3.8	-3.08	-3.53	-3.76	-2.72	-2.65	-0.42	-3.54	-2.71	-0.06	-0.61	-2.51	-1.69	-1.23	-0.98	-1.65	-0.3	-1.17	-0.38	-3.78	-0.86	0.59	-0.83	-1.78	-2.17	-1.62	-2.58	-1.48	-0.29	-2.95	-1.82	0.32	-0.06	0.58	-0.74	-1.09	-0.93	-1.26	-1.9
HUNK	up	-3.48	-4.18	-4.8	-3.07	-6.42	-4.44	-4.21	-3.21	-4.94	-4.63	-1.86	-3.99	-4.29	-3.26	-4.19	-6.51	-2.53	-4.68	-5.83	-3.36	-4.35	-6.84	-6.21	-6.57	-6.11	-6.62	-5.95	-6.43	-5.71	-6.46	-4.58	-6.17	-6.46	-4.08	-7.09	-7.14	-7.55	-5.99	-6.6	-5.01	-6.18	-6.04	-6.8	-5.01	-6.32	-6.6	-5.83
GPRIN1	up	-0.58	-0.52	-1.98	-2.61	-3.64	-1.3	-1.31	-2.57	-2.05	-1.77	-0.33	0.21	-1.73	-0.77	-2.54	-3.23	-2.34	-1.84	-3.78	-1.91	-2.13	-3.09	-3.88	-3.7	-2.52	-3.11	-3.65	-1.43	-3.8	-3.94	-1.56	-3.15	-1.84	-1.7	-3.46	-3.41	-3.42	-2.56	-3.44	-3.62	-3.64	-3.54	-3.01	-2.99	-3.82	-3.85	-2.99
P2RY14	down	-3.04	-4.85	-4.03	-6.85	1.01	-2.86	-1.64	-3.04	-2.86	-3.52	-6.11	-4.66	-1.29	-5.42	-1.66	-1.19	1.32	1.57	-0.1	2.48	-1.76	-0.82	-2.23	-0.66	0.09	-1.48	0.71	-3.72	-0.75	0.32	-2.88	-0.82	-0.38	-1.28	-1.78	-1.85	-1.14	4.29	-1.83	-1.84	0.07	-1.78	0.07	-1.92	-1.42	-1.07	-2.64
RASSF5	down	0.84	-1.1	0.86	0.62	1.64	0.68	-0.52	-0.26	-0.18	-0.4	0.2	-1.32	1.39	-1.17	-0.45	-0.36	0.41	1.17	1.76	0.12	0.63	1.76	2.23	1.6	1.75	1.82	2.17	-0.25	1.62	1.92	0.88	0.83	1.62	-0.21	0.66	0.73	1.97	1.73	0.33	2.06	1.63	1.02	1.71	0.63	0.98	1.1	1.58
ANKRD37	up	-1.25	1.5	1.11	1.15	0.65	1.6	1.98	1.54	-0.2	0.92	1	1.01	0.62	0.96	-1.16	0.42	-1.44	-0.18	-0.66	0.33	-0.47	-0.56	-0.98	-0.86	-1.01	-0.51	-0.64	-0.56	-0.02	-0.27	-0.97	-1.28	-0.51	1.06	-1.05	-0.77	-0.86	-0.95	-1.02	-1.06	-0.18	-0.93	-0.29	-2.16	-1	-0.93	-1.3
SSTR1	down	-6.67	-6.94	-7.03	-5.33	-6.38	-6.85	-1.01	-6.22	-7.08	-7.06	-7.16	-6.93	-7.74	-6.95	3.71	-6.49	-6.94	3.04	3.77	-6.28	-1.38	5.61	3.83	2.4	5.85	1.28	4.16	-0.36	4.7	1.66	-6.09	-5.73	-5.24	-7.38	-1.88	-7.11	3.4	5.34	3.8	3.55	2.21	4.23	1.59	3.49	4.12	-1.01	-5.51
GMPR	down	-3.83	-2.44	-5.05	-4.58	-2.48	-1.51	-2.94	-1.51	-5.29	-1.71	-5.09	-5.15	-2.31	-4.2	-1.81	-1.16	-3.36	-1.72	-0.67	-2.76	-1.77	-1.36	-0.61	-1.56	-1.24	-2.2	0.42	-1.15	-1	0.25	-2.88	-1.91	-2.06	-2.47	-0.87	-1.37	-0.13	-1.29	-1.13	0.39	0.06	-2.55	-0.92	-0.22	-0.64	-0.78	-1.56
FAM19A2	down	-6.39	-3.91	-5.65	-3.84	-4.24	-6.61	-4.23	-6.13	-6.84	-3.18	-3.92	-3.19	-6.31	-5.28	2.61	-4.03	-3.74	0.91	1.69	0.36	0.31	2.54	0.83	1.84	1.59	1.08	0.56	-3.06	1.33	0.48	-3.47	-3.08	-6.16	-0.08	-2.98	-3.89	2.31	-5.14	-0.82	-0.17	0.42	1.96	1.14	1.65	1.91	-3.42	-2.85
HLA-G	down	6.16	6.78	7.36	6.12	8.9	9.34	7.07	7.15	7.58	8.48	7.68	7.12	8.12	7.45	8.02	8.51	7.48	8.35	10.01	7.34	9.15	9.77	9.11	10.06	8.45	9.25	9.69	7.7	9.18	10.26	9	9.3	8.79	8.09	9.34	8.6	9.95	7.84	8.89	10.02	9.86	8.25	9.4	9.13	7.54	9.17	8.71
LY6E	down	3.8	2.65	3.13	1.78	2.89	4.2	2.18	0.76	2.99	3.31	4.46	3.02	2.97	2.37	2.34	1.69	3.74	3.36	5.11	2.9	4.68	4.72	4.27	4.7	4.03	4.4	6.13	4.4	5.02	6.19	2.82	4.09	4.63	3.65	3.22	2.63	6.14	3.01	3.99	6.32	5.86	3.89	4.7	4.85	3.09	4.45	2.96
PDK1	up	1.36	2	0.61	0.49	-0.02	1.41	1.59	1.07	1.3	-0.64	2.33	0.58	2.48	0.98	-0.72	1.35	0.41	0.67	-1.05	0.13	-0.52	-0.69	-0.66	-1.08	0.69	-0.22	-0.5	-0.57	-0.38	-0.51	1.32	-0.15	0.78	1.31	-0.89	-0.76	-1.14	-0.88	0.12	-0.07	-0.43	-0.33	0.85	-0.17	0.73	-0.35	-0.65
APOL2	down	1.85	4.27	2.16	2.38	4.29	4.45	2.27	3.86	3.07	3.46	2.99	3.9	3.84	2.56	3.61	3.89	3.8	4.48	5.38	2.91	4.33	5.77	5.36	5.5	5.17	4.37	6.52	3.26	5.59	6.31	4.54	5.49	4.37	3.52	3.7	3.3	6.45	3.74	5.06	6.58	5.84	3.34	5.6	4.43	4.71	5.84	3.23
APOL1	down	1.46	3.58	3.57	3.28	3.86	4.37	2.45	4.64	2.92	3.8	2.51	3.59	4.26	2.66	3.38	3.7	3.88	4.34	5.53	3.18	4.44	5.62	5.1	5.24	5.49	4.37	6.39	3.83	5.45	6.24	4.62	5.5	4.61	4.03	3.91	3.91	6.1	3.8	4.98	6.41	5.86	3.05	5.77	4.47	4.19	5.68	3.81
PABPC1L	up	1.69	3.02	1.55	0.81	0.75	1.12	0.41	-0.19	1.76	1.35	1.1	2.95	0.77	2.07	1.56	1.77	1.42	0.22	0.87	1.05	0.08	0.87	-0.37	-0.91	-0.68	0.47	0.03	2.61	0.53	0.09	0.55	-0.36	0.14	-0.15	0.44	-0.21	0.71	0.18	0.26	0.1	0.22	-0.39	0.26	0.64	-0.3	0.28	0.36
EFNB3	up	-0.47	2.29	-0.51	-4.49	-0.07	-3.84	0.29	-5.86	-2.96	-1.7	1.12	1.98	-0.01	-1.19	-0.54	0.57	-0.48	-5.73	-4	-3.74	-5.77	-2.22	-4.93	-6.51	-5.8	-4.91	-4.52	-2.23	-2.76	-6.55	-3.95	-0.38	-3.31	-7.38	0.58	1.6	-5.9	-5.98	-4.73	-7.11	-3.78	-6.95	-5.26	-4.05	-6.84	-6.59	-3.1
SPON1	down	4.11	-3.63	-5.63	-4.73	4.03	-0.53	-1.02	-2.44	-1.89	2.79	-4.56	-4.45	-2.98	-4.16	2.57	-3.02	0.82	2.81	-0.28	-1.74	1.4	3.77	3.26	1.37	2.51	2.33	3.65	1.83	2.24	5.25	2.82	4.24	3.07	-0.01	3.22	4.58	4.48	4.38	-0.18	-2.92	4.58	0.46	1.67	1.6	-1.02	-0.68	2.67
STAC2	up	-1.93	-2.79	-2.62	-2.13	-4.21	-2.06	-2.99	-3.93	-3.09	-4.05	-0.39	-1.65	-3.12	-2.13	-3.5	-3.78	-0.66	-4.46	-3.05	-2.03	-4.87	-3.18	-4.48	-3.97	-5.9	-3.71	-4.39	-3.93	-4.76	-4.59	-4.1	-3.92	-4.43	-4.56	-5.23	-4.11	-4.5	-4.18	-4.73	-4.22	-5.16	-5.57	-4.63	-5.23	-5.82	-4.9	-4.13
HK2	up	-1.8	1.99	0.89	-1.41	0.85	2.84	1.31	1.13	-0.49	0.22	3.07	0.73	0.78	1.19	-2.24	1.19	-0.4	-0.67	-1.57	-0.76	-1.87	-1.84	-1.52	-2.01	-1.34	-1.01	-0.09	2.34	-1.78	-0.84	-0.21	-1.66	-0.98	0.2	-3.16	-3.9	-0.7	-5.36	-1.77	-1.66	-0.94	-3.25	0.47	-1.3	-1.99	-0.86	-2.16
DMRTC1	down	-3.92	-2.93	-3.02	-4.52	-1	-6.83	-2.15	-6.22	-2.77	-6.5	-4.67	-1.38	-3.42	-6.27	-1.17	-3.99	0.08	-1.26	1.64	-0.94	1.02	1.02	0.8	-1.06	1.08	-0.92	-0.34	0.04	0.34	0.67	-1.67	-0.37	-4.68	-0.62	-0.75	-1.36	0.39	0.49	-0.33	-0.43	0.11	-2.8	-1.08	-0.65	0.38	-1.13	-0.61
RIIAD1	down	-3.7	-2.71	-2.75	-2.17	-1.05	-1.62	-1.2	-1.18	-2.76	0.25	-3.9	-2.89	-1.33	-2.32	0.12	2.29	-1.21	-1.18	0.56	-1.85	-0.24	0.17	1.06	0.45	0.32	-0.04	0.46	1.39	0.62	1.05	2.89	2.87	1.47	-2.09	1.25	2.06	0.67	2	1.36	0.92	0.75	0.54	0.56	0.33	-0.84	0.72	0.48
NT5DC3	up	-3.08	-2.12	-2.8	-2.76	-4.36	-1.3	-3.19	-3.15	-2.78	-2.61	-1.94	-2.06	-3.09	-4.45	-5.32	-3.17	-4.76	-3.78	-5.49	-4.21	-4.69	-4.38	-5.03	-6.13	-3.63	-4.84	-2.44	-2.98	-4.08	-5.08	-3.8	-4.71	-2.7	-5.04	-5.28	-3.65	-4.19	-4.21	-3.66	-4.65	-4.93	-4.2	-4	-3.12	-6.66	-4.21	-3.77
ADAMTS7	up	-2.31	1.28	-1.85	-3.65	-4.13	-4.62	-2.08	-4.96	-2.89	-2.07	-1.62	-2.59	-3.29	-2.73	-4.53	-5.07	-4.9	-4.03	-4.27	-4.33	-4.25	-4.73	-4.32	-5.48	-4.93	-4.86	-5.54	-4.99	-7.35	-4.9	-3.85	-3.84	-3.22	-2.27	-3.48	-2.46	-4.91	-5.5	-4.77	-5.18	-4.56	-4.97	-4.42	-5.73	-5.33	-6.75	-4.68
CST3	down	5.03	4.21	5.43	4.76	5.73	6.31	4.86	5.04	4.52	5.28	4.47	3.92	4.55	3.23	5.7	4.91	5.88	6.39	6.54	6.56	5.78	5.71	6.06	6.07	6.1	6.15	6.7	5.55	6.31	6.63	5.73	5.05	6.99	6.12	5.03	5.03	6.55	5.37	6.12	6.71	6.27	6.33	6.33	6.35	5.89	5.9	5.27
PHLDA3	down	0.12	0.75	1.03	0.99	0.02	1.48	1.47	1.33	0.22	1.61	2	-0.07	0.26	0.53	2.04	0.62	0.33	3.01	1.89	2.58	1.67	2.24	1.51	2	2.39	3.09	1.72	2.18	1.69	1.14	2.39	1.37	1.27	1.62	1.98	1.68	2.17	3.17	2.49	2.28	1.34	2.68	2.2	3.03	2.34	1.17	1.49
ZNF503	up	3.6	3.09	3.11	3.84	1.28	2.96	4.46	4.36	2.14	0.79	4.62	3.34	1.47	2.42	0.14	1.62	3.59	-1.06	-0.84	2.98	-0.36	-0.95	1.42	-1.07	0.78	1.1	-0.12	0.84	1.55	1.4	2.57	1.72	2.98	2.31	2.06	0.71	-0.53	-2.85	0.12	1.43	0.68	0.73	0.76	-0.74	-0.03	-0.26	1.84
EFCAB3	up	-1.76	-0.85	-2.57	-3.18	-1.98	-1.73	-1.91	-2.05	-2.33	-2.04	-0.91	-0.87	-1.12	-2.06	-2.38	-0.79	-3.56	-3.8	-3.3	-3.41	-3.28	-3.16	-3.32	-3.82	-3.99	-4.47	-3.59	-3.1	-2.98	-4.02	-2.29	-3.01	-2.71	-3.36	-2.57	-2.2	-3.32	-3.09	-3.34	-3.44	-3.64	-2.95	-3.52	-3.49	-2.87	-2.71	-2.29
C17orf28	down	-0.43	2.21	-0.02	0.29	1.45	0.61	1.17	-0.12	0.37	2.39	-0.48	-1.1	2.18	-2.62	3.53	0.71	0.89	3.17	2.55	1.72	1.8	2.38	2.62	1.87	3.02	2.54	2.37	3.88	1.85	2.28	2.36	2.25	0.19	1.92	2.57	2.27	2.75	3.67	3.22	2.47	2.45	2.58	2.63	3.06	2.91	2.69	2.05
SP6	up	2.76	-2.54	0.96	-1.7	-2.9	-3.59	-2.56	-3.6	-1.88	-2.81	-0.98	2.7	0.52	1.16	-3.61	-0.43	-2.57	-3.9	-4.27	-1.7	-4.09	-4.25	-3.74	-3.41	-4.8	-2.3	-3.45	-1.51	-4.18	-3.49	-3.16	-3.17	-3.08	-2.07	-3.11	-3.31	-3.98	-4.7	-3.46	-3.47	-3.75	-4.04	-3.27	-2.91	-4.5	-3.76	-2.61
NTM	up	-1.56	-5.85	-6.73	-2.59	-4.34	-6.48	-6.38	0.81	-2.73	-2.79	3.37	-2.35	-0.44	0.37	-5.59	-1.01	-4.14	-6.85	-6.28	-5.97	-6.07	-6.48	-5.94	-6.47	-5.81	-6.79	-5.91	-6.04	-6.95	-6.32	-6.84	-4.12	-2.92	-0.03	-6.89	-7.04	-7.17	-5.73	-4.64	-6.75	-4.9	-6.6	-7	-5.99	-6.55	-6.47	-7.21
ADAM12	up	1.69	-3.3	-1.62	-3.44	-1.47	-1.85	-1.9	-1.58	-1.3	-0.13	-2.12	-0.86	-1.28	-1.98	-4.14	-2.95	-3.15	-3.55	-3.96	-2.15	-4.03	-3.79	-3.94	-3.38	-5.6	-1.79	-3.91	-0.39	-3.77	-3.96	-3.46	-2.67	-3.31	-2.15	-2.53	-2.89	-4.16	-4.17	-3.12	-4.41	-3.58	-3.38	-3.45	-3.23	-3.82	-4.06	-3.23
FANCC	up	0	0.83	0.45	-0.72	-0.81	0.19	0.26	0.1	0.09	1.09	1.22	-0.77	-2.62	-0.64	-1.56	-0.73	0.27	-0.73	-1.46	-0.67	-0.75	-1	-0.88	-2.87	-2.23	-0.72	-1.06	-2.7	-1.17	-1.73	-1.44	-1.35	0.04	-1.37	-1.34	-1.54	-1.56	-1.1	-1.58	-1.43	-1.5	-1.9	-1.24	-1.46	-1.88	-0.66	-0.58
ARID5B	up	-3.63	-4.88	-3.24	-3.48	-3.64	-3.54	-3.57	-2.2	-3.32	-1.91	-2.86	-2.96	-3.49	-4.56	-4.42	-2.95	-4.21	-4.42	-4.08	-4.34	-4.82	-4.16	-4.06	-4.72	-4.56	-4.39	-4.41	-4.9	-4.43	-6.27	-4.35	-5.12	-4.49	-4.28	-4.64	-4.54	-3.71	-4.98	-4.22	-3.82	-4.22	-3.89	-4.43	-4.26	-4.25	-3.81	-4.37
TRIP13	up	2.24	1.56	-0.23	-2.69	-2.36	-0.08	-1.76	-1.14	-0.96	-1.94	1.73	1.09	-0.62	1.6	-0.4	-1	-0.75	-1.18	-2.75	-0.84	-1.26	-2.76	-2.53	-2.63	-2.25	-1.31	-2.32	1.51	-1.7	-2.44	-3.1	-2.18	-0.3	-2.34	-2.47	-2.76	-1.93	-2.73	-1.34	-2.46	-1.98	-2.15	-1.79	-1.45	-2.1	-1.92	-1.59
PBXIP1	down	-1.45	-1.61	-0.69	-0.38	-0.38	-0.75	0.54	0.3	0.2	0.14	-0.77	-0.48	-0.6	-0.43	0.43	0.21	0.35	1.73	0.78	0.82	-0.19	0.47	1	0.24	1.24	1.08	0.66	-0.69	0.66	0.87	0.73	-0.43	-0.35	1.07	0.33	0.45	0.73	1.75	-0.05	0.93	0.79	1.3	0.74	1.43	1.23	0.6	-0.21
LRRK2	down	-2.97	-0.37	-1.26	-1.09	-0.89	-1.33	-1.05	-2.5	-0.57	-1.33	-2.6	-3.29	-0.78	-2.64	-1.74	-1.01	-2.13	-0.57	-0.62	-0.28	-0.36	-0.09	0.06	-0.24	-0.13	-0.16	-0.49	-0.98	0.23	-0.33	-0.96	-0.91	-1.89	-1.3	-0.47	-0.38	-0.52	-0.25	-0.16	-0.1	-0.11	0.02	-0.29	-0.33	-0.14	0.74	-0.09
C17orf96	up	0.05	2.65	-1.22	-3.15	0.41	0.3	0.88	-2.37	-0.64	-0.24	2.07	-0.75	0.66	0.61	0.14	1.63	1	-2.29	-2.13	-1.42	-0.37	-1.67	-2.46	-1.66	-1.81	-2.15	-1.09	-0.02	-1.67	-1.51	-0.77	-1.3	0.1	-1.11	-1.44	-2.38	-1.84	-2.38	-1.9	-2.34	-1.66	-1.89	-1.28	-0.98	-2.21	-1.43	-0.71
ACSM5	down	-5.95	-4.39	-3.6	-4.19	-1.68	-5.27	-6.5	-5.73	-5.71	-4.37	-4.64	-5.58	-6.02	-4.17	-3.28	-5.24	-4.63	-3.93	-2.9	-3.48	-3.73	-3.56	-3.9	-3.16	-3.94	-2.48	-2.4	-4.13	-3.39	-2.48	-3.81	-4.03	-4.05	-4.2	-3.22	-4.12	-2.32	-4.19	-3.34	-2.86	-3.39	-4.32	-2.9	-3.62	-3.51	-3.92	-3.69
ZNF300	up	0.09	-0.33	-1.27	-1.98	-2.31	-0.27	-2.72	-1.57	-0.95	-1.38	-1.37	0.06	-1.59	0.46	-3.05	-1.64	-0.81	-1.6	-2.83	-1.57	-3.33	-2.63	-1.81	-2.5	-3.44	-2.05	-3.92	-0.96	-2.25	-3.37	-1.8	-2.52	-3.17	-3.59	-2.57	-1.89	-4.01	-2.06	-2.12	-2.3	-2.71	-2.91	-2.25	-3.68	-1.99	-2.21	-0.98
C6orf204	up	-4.85	-3.68	-4.71	-3.71	-4.43	-4.06	-3.63	-3.86	-4.29	-4.29	-4.38	-4.15	-4.08	-4.43	-3.78	-3.58	-5.17	-4.91	-6.24	-4.43	-5.09	-4.78	-4.39	-4.12	-5.97	-4.95	-4.13	-4.47	-4.85	-6.22	-6.73	-5.88	-5.47	-2.9	-6.96	-5.97	-5.93	-5.88	-5.68	-5.59	-5.3	-4.79	-4.99	-5.42	-4.69	-4.73	-5.64
CCDC160	down	-5.19	-4.1	-4.88	-7.25	-3.46	-4.14	-6.45	-4.73	-7.01	-2.77	-6.95	-3.17	-4.09	-6.96	-2.69	-2.26	-5.09	-2.36	-2.38	-4.34	-1.41	-2.88	-1.79	-2.47	-2.38	-3.09	-3.55	-0.72	-1.81	-3.16	-2.65	-2.27	-3.3	-3.76	-2.41	-1.46	-3.03	-1.27	-2.34	-1.85	-3.27	-2.34	-2.47	-3.28	-1	-3.1	-2.18
SLC4A8	down	-1.64	-1.76	-2.63	-0.98	-1.75	-1.63	-2.75	-1.57	-3	-1.6	-3.05	-0.96	-1.69	-1.86	-1.1	-0.66	-2.16	0.4	-0.24	-0.32	-0.18	-1.06	0.42	-1.66	0.19	0.64	-0.63	0.33	0.3	0.7	-0.18	-0.61	-0.54	-3.5	-1.04	-0.22	-0.28	0.69	-0.23	0.03	-0.9	-0.15	-0.1	-0.61	-1.81	0.57	-0.16
