# Supplementary material for: Aurora kinase A (AURKA) promotes the progression and imatinib resistance of advanced gastrointestinal stromal tumors
Source: Cancer Cell Int. 2021 Jul 31;21:407. doi: 10.1186/s12935-021-02111-7 (PMC8325869; doi:10.1186/s12935-021-02111-7)
Supplement: Supplementary file 2 — Additional file 2. Functional annotation of DEGs based on GSE136755 dataset. [file 12935_2021_2111_MOESM2_ESM.xlsx]

## Sheet: Sheet1
DEGs_up_david
Category	Term	Count	%	PValue	Genes	List Total	Pop Hits	Pop Total	Fold Enrichment	Bonferroni	Benjamini	FDR	-log2FDR
GOTERM_BP_DIRECT	GO:0051301~cell division	27	0.0781567	4.96385e-13	KIFC1, AURKA, PTTG1, SYCP2, CCNE2, KIF2C, CDCA8, NCAPG, BUB1, SKA1, CCNA2, CDCA5, ERCC6L, CDK1, KIF11, TPX2, CENPF, NDC80, BIRC5, CENPE, TACC3, CDC25C, CDC25A, CCNB1, MAD2L1, SPAG5, CKS2	216	350	16792	5.99714	6.00124e-10	6.00124e-10	8.03224e-10	30.2135
GOTERM_BP_DIRECT	GO:0007062~sister chromatid cohesion	15	0.0434204	5.25111e-11	CENPN, KIF18A, CENPF, NDC80, CENPE, BIRC5, CENPK, CENPI, KIF2C, CDCA8, MAD2L1, BUB1, SKA1, CDCA5, ERCC6L	216	103	16792	11.3215	6.34859e-08	3.1743e-08	8.4972e-08	23.4884
GOTERM_BP_DIRECT	GO:0007067~mitotic nuclear division	19	0.0549991	3.3024e-09	CENPN, CDK1, KIF11, KIF15, TPX2, CENPF, NDC80, AURKA, BIRC5, PTTG1, CDC25C, CDC25A, KIF2C, BUB1, SKA1, CDCA5, CCNA2, ASPM, ERCC6L	216	248	16792	5.95594	3.99259e-06	1.33087e-06	5.34384e-06	17.5137
GOTERM_BP_DIRECT	GO:0007018~microtubule-based movement	12	0.0347363	6.49329e-09	KIF23, KIFC1, KIF2C, KIF25, KIF4A, KIF11, KIF7, KIF15, KIF18A, CENPE, RACGAP1, KIF20A	216	81	16792	11.5171	7.85036e-06	1.9626e-06	1.05073e-05	16.5383
GOTERM_BP_DIRECT	GO:0007080~mitotic metaphase plate congression	7	0.0202628	6.8574e-06	CCNB1, KIFC1, KIF2C, CDCA8, KIF18A, CENPE, CDCA5	216	37	16792	14.7077	0.00825636	0.00165675	0.0110959	6.49383
GOTERM_BP_DIRECT	GO:0000070~mitotic sister chromatid segregation	6	0.0173681	1.41623e-05	KIFC1, KIF25, MAD2L1, SPAG5, NDC80, ESPL1	216	25	16792	18.6578	0.0169766	0.00284966	0.0229146	5.44759
GOTERM_CC_DIRECT	GO:0030496~midbody	14	0.0405257	5.8785e-09	KIF23, CDK1, KIF4A, PRC1, CENPF, AURKA, BIRC5, CENPE, RACGAP1, CDCA8, SPAG5, ASPM, SHCBP1, KIF20A	222	129	18224	8.909	1.21097e-06	1.21097e-06	7.40374e-06	17.0433
GOTERM_CC_DIRECT	GO:0005871~kinesin complex	10	0.0289469	1.3444e-08	KIF23, KIFC1, KIF2C, KIF25, KIF4A, KIF11, KIF7, KIF18A, CENPE, KIF20A	222	53	18224	15.4887	2.76946e-06	1.38473e-06	1.69322e-05	15.8499
GOTERM_CC_DIRECT	GO:0005819~spindle	12	0.0347363	2.58226e-07	KIF23, KIFC1, KIF11, PRC1, RPS6KA2, KIF15, TPX2, CENPF, BIRC5, AURKA, SHCBP1, KIF20A	222	121	18224	8.14117	5.31931e-05	1.77313e-05	0.000325225	11.5863
GOTERM_CC_DIRECT	GO:0005876~spindle microtubule	8	0.0231575	9.17973e-07	CDK1, KIF4A, KIF11, PRC1, SPAG5, BIRC5, AURKA, SKA1	222	44	18224	14.9255	0.000189085	4.72745e-05	0.00115615	9.75646
GOTERM_CC_DIRECT	GO:0000777~condensed chromosome kinetochore	10	0.0289469	1.08924e-06	CENPN, KIF2C, MAD2L1, SPAG5, BUB1, CENPE, BIRC5, NDC80, CENPK, ERCC6L	222	87	18224	9.43564	0.000224358	4.48756e-05	0.00137184	9.50967
GOTERM_CC_DIRECT	GO:0005634~nucleus	98	0.28368	4.97174e-06	KIFC1, PRC1, S100A9, PTTG2, AURKA, PTTG1, RNF212, KLHL7, CDCA8, HOXC9, ZNF300, LOX, CDCA5, CCNA2, ASPM, MND1, ZNF503, ESPL1, DEPDC1, ZNF233, RETN, MSX1, MAD2L1, HOXD8, SPAG5, PRDM6, HOXD3, HOXD4, TGIF1, STC1, TSHZ3, PPP2R3B, HMGB3, BLM, HOXA13, DIAPH3, SOX4, CHEK1, SYCP2, PUS7, IRAK3, AHRR, LHX2, HOXA10, HOXA9, RECQL4, GINS1, CPNE7, GGH, ATAD5, NDC80, S100A12, DLX1, RAD54B, KIF23, AEBP1, E2F8, CC…	222	5415	18224	1.48566	0.00102366	0.000170682	0.00626154	7.31927
GOTERM_CC_DIRECT	GO:0000775~chromosome, centromeric region	8	0.0231575	5.54133e-06	CENPN, KIF2C, CDCA8, CENPF, CENPE, BIRC5, NDC80, CDCA5	222	57	18224	11.5214	0.00114087	0.000163061	0.00697887	7.16279
GOTERM_CC_DIRECT	GO:0000776~kinetochore	9	0.0260522	6.19704e-06	KIF2C, MAD2L1, SPAG5, KIF18A, BUB1, CENPF, CENPE, NDC80, CENPI	222	81	18224	9.12112	0.00127578	0.000159562	0.00780465	7.00145
GOTERM_CC_DIRECT	GO:0072686~mitotic spindle	7	0.0202628	9.37333e-06	KIF23, CDK1, MAD2L1, SPAG5, AURKA, ESPL1, RACGAP1	222	41	18224	14.0154	0.00192905	0.000214523	0.0118047	6.40449
GOTERM_CC_DIRECT	GO:0005874~microtubule	15	0.0434204	2.80351e-05	KIF23, KIFC1, KIF25, KIF4A, KIF11, KIF15, KIF18A, TPX2, CENPE, BIRC5, AURKA, RACGAP1, DNAI2, KIF2C, KIF20A	222	311	18224	3.95933	0.00575867	0.000577364	0.0353034	4.82405
GOTERM_MF_DIRECT	GO:0003777~microtubule motor activity	12	0.0347363	5.37591e-09	KIF23, KIFC1, KIF2C, KIF25, KIF4A, KIF11, KIF7, KIF15, KIF18A, CENPE, DNAI2, KIF20A	216	80	16881	11.7229	1.73642e-06	1.73642e-06	7.26472e-06	17.0707
GOTERM_MF_DIRECT	GO:0008017~microtubule binding	15	0.0434204	4.58121e-07	KIF23, KIFC1, KIF25, KIF4A, KIF11, PRC1, S100A9, KIF15, KIF18A, BIRC5, CENPE, RACGAP1, KIF7, SKA1, KIF20A	216	208	16881	5.63602	0.000147962	7.39839e-05	0.000619079	10.6576
KEGG_PATHWAY	hsa04110:Cell cycle	12	0.0347363	1.74319e-07	CCNB1, CCNE2, CDK1, MAD2L1, BUB1, CHEK1, PTTG2, ESPL1, PTTG1, CDC25C, CCNA2, CDC25A	82	124	6879	8.11841	2.49273e-05	2.49273e-05	0.000206443	12.242
KEGG_PATHWAY	hsa04114:Oocyte meiosis	11	0.0318416	5.72973e-07	CCNB1, CCNE2, CDK1, MAD2L1, RPS6KA2, BUB1, AURKA, PTTG2, ESPL1, PTTG1, CDC25C	82	111	6879	8.31345	8.19318e-05	4.09668e-05	0.000678563	10.5252
DEGs_down_david
Category	Term	Count	%	PValue	Genes	List Total	Pop Hits	Pop Total	Fold Enrichment	Bonferroni	Benjamini	FDR	-log2_FDR
GOTERM_BP_DIRECT	GO:0060333~interferon-gamma-mediated signaling pathway	18	0.037709	4.99688e-15	HLA-DQB1, HLA-DRB1, HLA-DRB3, HLA-A, HLA-C, OAS1, HLA-B, OAS2, STAT1, HLA-E, HLA-G, HLA-F, B2M, CD44, HLA-DRB4, HLA-DPA1, HLA-DPB1, HLA-DRA	300	71	16792	14.1904	7.95863e-12	7.95863e-12	8.35998e-12	36.7996
GOTERM_BP_DIRECT	GO:0060337~type I interferon signaling pathway	16	0.0335191	2.9427e-13	HLA-A, RSAD2, HLA-C, OAS1, OAS2, HLA-B, STAT1, HLA-E, HLA-G, PSMB8, HLA-F, IFIT3, IFIT2, IFIT1, MX1, IFI6	300	64	16792	13.9933	4.68852e-10	2.34426e-10	4.92584e-10	30.9189
GOTERM_BP_DIRECT	GO:0019882~antigen processing and presentation	15	0.0314241	5.37607e-13	HLA-DQB1, HLA-DRB1, HLA-DRB3, HLA-A, HLA-C, HLA-B, CTSS, HLA-E, HLA-G, PSMB8, CD74, HLA-DRB4, HLA-DPA1, HLA-DPB1, HLA-DRA	300	55	16792	15.2655	8.56349e-10	2.8545e-10	8.99691e-10	30.0499
GOTERM_BP_DIRECT	GO:0002474~antigen processing and presentation of peptide antigen via MHC class I	10	0.0209494	1.64445e-09	HLA-DQB1, TAP2, TAP1, HLA-A, HLA-C, HLA-B, HLA-E, HLA-G, HLA-F, B2M	300	30	16792	18.6578	2.6196e-06	6.54901e-07	2.75219e-06	18.471
GOTERM_BP_DIRECT	GO:0002480~antigen processing and presentation of exogenous peptide antigen via MHC class I, TAP-independent	7	0.0146646	2.43513e-09	HLA-A, HLA-C, HLA-B, HLA-E, HLA-G, HLA-F, B2M	300	9	16792	43.5348	3.87916e-06	7.75833e-07	4.0755e-06	17.9046
GOTERM_BP_DIRECT	GO:0002504~antigen processing and presentation of peptide or polysaccharide antigen via MHC class II	8	0.0167595	8.83316e-09	HLA-DQB1, HLA-DRB1, HLA-DRB3, HLA-DRB4, HLA-DPA1, HLA-DPB1, HLA-DMA, HLA-DRA	300	17	16792	26.3404	1.40711e-05	2.3452e-06	1.47834e-05	16.0457
GOTERM_BP_DIRECT	GO:0006955~immune response	27	0.0565635	3.895e-08	HLA-DQB1, HLA-DRB1, IL7, HLA-DRB3, HLA-A, FASLG, HLA-C, OAS1, HLA-B, OAS2, CLNK, CTSS, HLA-E, HLA-DMA, CD74, NCR3, B2M, HLA-F, CCL21, CD274, HLA-DRB4, OTUD7A, HLA-DPA1, ITGAD, HLA-DPB1, IFI6, HLA-DRA	300	421	16792	3.58974	6.20455e-05	8.86388e-06	6.51877e-05	13.905
GOTERM_BP_DIRECT	GO:0051607~defense response to virus	14	0.0293292	8.25213e-06	RSAD2, IFI44L, OAS1, APOBEC3H, OAS2, STAT1, TLR7, IFIT3, NLRC5, IFIT2, PLSCR1, IFIT1, TMEM173, MX1	300	165	16792	4.74925	0.0130597	0.00164186	0.0138101	6.17814
GOTERM_BP_DIRECT	GO:0002479~antigen processing and presentation of exogenous peptide antigen via MHC class I, TAP-dependent	9	0.0188545	1.5235e-05	HLA-A, HLA-C, HLA-B, HLA-E, PSMB8, HLA-G, PSMB9, HLA-F, B2M	300	63	16792	7.99619	0.0239774	0.00269298	0.0254946	5.29366
GOTERM_CC_DIRECT	GO:0071556~integral component of lumenal side of endoplasmic reticulum membrane	14	0.0293292	5.87493e-16	HLA-DQB1, HLA-DRB1, HLA-DRB3, HLA-A, HLA-C, HLA-B, HLA-E, HLA-G, CD74, HLA-F, HLA-DRB4, HLA-DPA1, HLA-DPB1, HLA-DRA	320	29	18224	27.4931	1.59317e-13	1.59317e-13	7.32747e-13	40.3117
GOTERM_CC_DIRECT	GO:0012507~ER to Golgi transport vesicle membrane	16	0.0335191	8.00929e-15	HLA-DQB1, HLA-DRB1, HLA-DRB3, HLA-A, HLA-C, HLA-B, HLA-E, HLA-G, CD74, HLA-F, B2M, HLA-DRB4, TGFA, HLA-DPA1, HLA-DPB1, HLA-DRA	320	52	18224	17.5231	2.29416e-12	1.14708e-12	1.06137e-11	36.4553
GOTERM_CC_DIRECT	GO:0042613~MHC class II protein complex	11	0.0230444	1.25996e-12	HLA-DQB1, HLA-DRB1, HLA-DRB3, HLA-DRB4, HLA-A, HLA-C, HLA-DPA1, HLA-DPB1, HLA-DMA, CD74, HLA-DRA	320	22	18224	28.475	3.61618e-10	1.20539e-10	1.67235e-09	29.1555
GOTERM_CC_DIRECT	GO:0042612~MHC class I protein complex	8	0.0167595	1.46566e-10	HLA-DQB1, HLA-A, HLA-C, HLA-B, HLA-E, HLA-G, HLA-F, B2M	320	11	18224	41.4182	4.20646e-08	1.05161e-08	1.94533e-07	22.2935
GOTERM_CC_DIRECT	GO:0030658~transport vesicle membrane	9	0.0188545	2.50007e-07	HLA-DQB1, CPE, HLA-DRB1, HLA-DRB3, HLA-DRB4, HLA-DPA1, HLA-DPB1, CD74, HLA-DRA	320	38	18224	13.4882	7.17495e-05	1.43503e-05	0.000331827	11.5573
GOTERM_CC_DIRECT	GO:0030669~clathrin-coated endocytic vesicle membrane	8	0.0167595	6.35859e-06	HLA-DQB1, HLA-DRB1, HLA-DRB3, HLA-DRB4, HLA-DPA1, HLA-DPB1, CD74, HLA-DRA	320	41	18224	11.1122	0.00182326	0.000304108	0.00843925	6.88867
GOTERM_CC_DIRECT	GO:0009986~cell surface	26	0.0544685	1.10452e-05	HLA-DRB1, HLA-DMA, CD74, RGMA, CD44, DMD, CLEC9A, TGFA, PTN, PDGFC, HHIP, HLA-DPB1, NT5E, NLGN1, HLA-A, ITGA2, ITGA3, HLA-C, HLA-B, HLA-E, HLA-F, P2RY12, CD55, ITGAD, HLA-DPA1, HLA-DRA	320	542	18224	2.73192	0.00316498	0.000452755	0.014659	6.09207
GOTERM_MF_DIRECT	GO:0042605~peptide antigen binding	13	0.0272343	1.96002e-14	HLA-DQB1, HLA-DRB1, HLA-DRB3, TAP1, HLA-DRB4, HLA-A, HLA-C, HLA-DPA1, HLA-B, HLA-DPB1, HLA-E, HLA-DRA, HLA-F	302	28	16881	25.9523	9.57001e-12	9.57001e-12	2.81886e-11	35.0461
GOTERM_MF_DIRECT	GO:0032395~MHC class II receptor activity	9	0.0188545	5.37782e-11	HLA-DQB1, HLA-DRB1, HLA-DRB3, HLA-DRB4, HLA-C, HLA-DPA1, HLA-DPB1, HLA-DMA, HLA-DRA	302	15	16881	33.5384	2.619e-08	1.3095e-08	7.7156e-08	23.6276
KEGG_PATHWAY	hsa05332:Graft-versus-host disease	15	0.0314241	5.07074e-16	HLA-DQB1, HLA-DRB1, HLA-DRB3, HLA-A, FASLG, HLA-C, HLA-B, HLA-E, HLA-DMA, HLA-G, HLA-F, HLA-DRB4, HLA-DPA1, HLA-DPB1, HLA-DRA	139	33	6879	22.4951	9.65894e-14	9.65894e-14	6.77236e-13	40.4254
KEGG_PATHWAY	hsa04940:Type I diabetes mellitus	16	0.0335191	9.57276e-16	HLA-DQB1, HLA-DRB1, HLA-DRB3, HLA-A, FASLG, HLA-C, HLA-B, HLA-E, HLA-DMA, HLA-G, HLA-F, CPE, HLA-DRB4, HLA-DPA1, HLA-DPB1, HLA-DRA	139	42	6879	18.853	1.73861e-13	8.69305e-14	1.22125e-12	39.5748
KEGG_PATHWAY	hsa05330:Allograft rejection	15	0.0314241	3.62632e-15	HLA-DQB1, HLA-DRB1, HLA-DRB3, HLA-A, FASLG, HLA-C, HLA-B, HLA-E, HLA-DMA, HLA-G, HLA-F, HLA-DRB4, HLA-DPA1, HLA-DPB1, HLA-DRA	139	37	6879	20.0632	6.3749e-13	2.12497e-13	4.4853e-12	37.6979
KEGG_PATHWAY	hsa04612:Antigen processing and presentation	19	0.0398039	4.20647e-15	HLA-DQB1, HLA-DRB1, HLA-DRB3, HLA-A, HLA-C, HLA-B, CTSS, HLA-E, HLA-DMA, CD74, HLA-G, HLA-F, B2M, TAP2, TAP1, HLA-DRB4, HLA-DPA1, HLA-DPB1, HLA-DRA	139	76	6879	12.3723	7.34079e-13	1.8352e-13	5.16254e-12	37.4951
KEGG_PATHWAY	hsa05416:Viral myocarditis	16	0.0335191	1.71153e-13	HLA-DQB1, HLA-DRB1, HLA-DRB3, HLA-A, HLA-C, HLA-B, HLA-E, HLA-DMA, HLA-G, HLA-F, CD55, DMD, HLA-DRB4, HLA-DPA1, HLA-DPB1, HLA-DRA	139	57	6879	13.8917	2.97882e-11	5.95768e-12	2.09677e-10	32.1511
KEGG_PATHWAY	hsa05320:Autoimmune thyroid disease	15	0.0314241	8.11569e-13	HLA-DQB1, HLA-DRB1, HLA-DRB3, HLA-A, FASLG, HLA-C, HLA-B, HLA-E, HLA-DMA, HLA-G, HLA-F, HLA-DRB4, HLA-DPA1, HLA-DPB1, HLA-DRA	139	52	6879	14.2757	1.41214e-10	2.35356e-11	9.93994e-10	29.906
KEGG_PATHWAY	hsa05168:Herpes simplex infection	24	0.0502786	9.72578e-13	HLA-DQB1, IFIH1, HLA-DRB1, HLA-DRB3, HLA-A, FASLG, HLA-C, OAS1, HLA-B, OAS2, STAT1, HLA-E, HLA-DMA, CD74, HLA-G, HLA-F, DDX58, IFIT1, TAP2, TAP1, HLA-DRB4, HLA-DPA1, HLA-DPB1, HLA-DRA	139	183	6879	6.49039	1.69225e-10	2.4175e-11	1.19116e-09	29.645
KEGG_PATHWAY	hsa04514:Cell adhesion molecules (CAMs)	19	0.0398039	3.09367e-10	HLA-DQB1, HLA-DRB1, HLA-DRB3, HLA-A, NLGN1, HLA-C, HLA-B, HLA-E, HLA-DMA, HLA-G, HLA-F, ALCAM, CD274, CLDN1, HLA-DRB4, CNTN1, HLA-DPA1, HLA-DPB1, HLA-DRA	139	142	6879	6.6218	5.38298e-08	6.72873e-09	3.78904e-07	21.3317
KEGG_PATHWAY	hsa04145:Phagosome	18	0.037709	5.76241e-09	HLA-DQB1, HLA-DRB1, HLA-DRB3, HLA-A, ITGA2, HLA-C, HLA-B, CTSS, HLA-E, HLA-DMA, HLA-G, HLA-F, TAP2, TAP1, HLA-DRB4, HLA-DPA1, HLA-DPB1, HLA-DRA	139	150	6879	5.93871	1.00266e-06	1.11407e-07	7.05764e-06	17.1124
KEGG_PATHWAY	hsa05169:Epstein-Barr virus infection	16	0.0335191	1.57984e-08	HLA-DQB1, HLA-DRB1, HLA-DRB3, HLA-A, HLA-C, HLA-B, HLA-E, HLA-G, HLA-F, DDX58, CD44, HLA-DRB4, HLA-DPA1, HLA-DPB1, AKT3, HLA-DRA	139	122	6879	6.49039	2.74891e-06	2.74891e-07	1.93494e-05	15.6574
KEGG_PATHWAY	hsa05164:Influenza A	18	0.037709	5.46621e-08	HLA-DQB1, IFIH1, HLA-DRB1, HLA-DRB3, FASLG, RSAD2, OAS1, OAS2, STAT1, HLA-DMA, TLR7, DDX58, HLA-DRB4, HLA-DPA1, HLA-DPB1, MX1, AKT3, HLA-DRA	139	174	6879	5.11957	9.51115e-06	8.64654e-07	6.69485e-05	13.8666
KEGG_PATHWAY	hsa05310:Asthma	8	0.0167595	1.55469e-06	HLA-DQB1, HLA-DRB1, HLA-DRB3, HLA-DRB4, HLA-DPA1, HLA-DPB1, HLA-DMA, HLA-DRA	139	30	6879	13.1971	0.000270479	2.25427e-05	0.00190412	9.03666
KEGG_PATHWAY	hsa04672:Intestinal immune network for IgA production	8	0.0167595	3.61339e-05	HLA-DQB1, HLA-DRB1, HLA-DRB3, HLA-DRB4, HLA-DPA1, HLA-DPB1, HLA-DMA, HLA-DRA	139	47	6879	8.4237	0.00626769	0.00048353	0.0442468	4.49828
KEGG_PATHWAY	hsa05321:Inflammatory bowel disease (IBD)	9	0.0188545	3.67682e-05	HLA-DQB1, HLA-DRB1, HLA-DRB3, HLA-DRB4, HLA-DPA1, HLA-DPB1, STAT1, HLA-DMA, HLA-DRA	139	64	6879	6.95942	0.00637736	0.00045688	0.0450234	4.47318
ClueGOresults_module1
GOID	GOTerm	Ontology Source	-log2_term pvalue	Term PValue	Term PValue Corrected with Bonferroni step down	Group PValue	Group PValue Corrected with Bonferroni step down	GOLevels	GOGroups	% Associated Genes	Nr. Genes	Associated Genes Found
GO:0140014	mitotic nuclear division	GO_BiologicalProcess-EBI-UniProt-GOA_27.02.2019_00h00	128.277	2.42504e-39	2.20678e-37	4.93028e-36	4.93028e-35	[4, 5, 6]	Group07	7.7957	29	[AURKA, BIRC5, BUB1, CCNA2, CCNB1, CDC25C, CDCA5, CDCA8, CENPE, CENPF, CHEK1, DLGAP5, ESPL1, KIF11, KIF18A, KIF23, KIF2C, KIF4A, KIFC1, MAD2L1, NCAPG, NDC80, PRC1, PTTG1, RACGAP1, SGO1, SPAG5, TPX2, TRIP13]
GO:0000280	nuclear division	GO_BiologicalProcess-EBI-UniProt-GOA_27.02.2019_00h00	124.669	2.95747e-38	2.66172e-36	4.93028e-36	4.93028e-35	[5]	Group07	5.70902	31	[ASPM, AURKA, BIRC5, BUB1, CCNA2, CCNB1, CDC25C, CDCA5, CDCA8, CENPE, CENPF, CHEK1, CKS2, DLGAP5, ESPL1, KIF11, KIF18A, KIF23, KIF2C, KIF4A, KIFC1, MAD2L1, NCAPG, NDC80, PRC1, PTTG1, RACGAP1, SGO1, SPAG5, TPX2, TRIP13]
GO:0048285	organelle fission	GO_BiologicalProcess-EBI-UniProt-GOA_27.02.2019_00h00	120.593	4.98826e-37	4.43955e-35	4.93028e-36	4.93028e-35	[4]	Group07	5.21886	31	[ASPM, AURKA, BIRC5, BUB1, CCNA2, CCNB1, CDC25C, CDCA5, CDCA8, CENPE, CENPF, CHEK1, CKS2, DLGAP5, ESPL1, KIF11, KIF18A, KIF23, KIF2C, KIF4A, KIFC1, MAD2L1, NCAPG, NDC80, PRC1, PTTG1, RACGAP1, SGO1, SPAG5, TPX2, TRIP13]
GO:0000070	mitotic sister chromatid segregation	GO_BiologicalProcess-EBI-UniProt-GOA_27.02.2019_00h00	105.375	1.90144e-32	1.67327e-30	4.93028e-36	4.93028e-35	[4, 5, 6, 7]	Group07	11.1111	22	[BUB1, CCNB1, CDCA5, CDCA8, CENPE, CENPF, DLGAP5, ESPL1, KIF18A, KIF23, KIF2C, KIF4A, KIFC1, MAD2L1, NCAPG, NDC80, PRC1, PTTG1, RACGAP1, SGO1, SPAG5, TRIP13]
GO:0000070	mitotic sister chromatid segregation	GO_BiologicalProcess-EBI-UniProt-GOA_27.02.2019_00h00	105.375	1.90144e-32	1.67327e-30	3.64936e-26	3.28442e-25	[4, 5, 6, 7]	Group10	11.1111	22	[BUB1, CCNB1, CDCA5, CDCA8, CENPE, CENPF, DLGAP5, ESPL1, KIF18A, KIF23, KIF2C, KIF4A, KIFC1, MAD2L1, NCAPG, NDC80, PRC1, PTTG1, RACGAP1, SGO1, SPAG5, TRIP13]
GO:0000819	sister chromatid segregation	GO_BiologicalProcess-EBI-UniProt-GOA_27.02.2019_00h00	98.3449	2.48448e-30	2.1615e-28	4.93028e-36	4.93028e-35	[4, 5]	Group07	8.97959	22	[BUB1, CCNB1, CDCA5, CDCA8, CENPE, CENPF, DLGAP5, ESPL1, KIF18A, KIF23, KIF2C, KIF4A, KIFC1, MAD2L1, NCAPG, NDC80, PRC1, PTTG1, RACGAP1, SGO1, SPAG5, TRIP13]
GO:0000819	sister chromatid segregation	GO_BiologicalProcess-EBI-UniProt-GOA_27.02.2019_00h00	98.3449	2.48448e-30	2.1615e-28	3.64936e-26	3.28442e-25	[4, 5]	Group10	8.97959	22	[BUB1, CCNB1, CDCA5, CDCA8, CENPE, CENPF, DLGAP5, ESPL1, KIF18A, KIF23, KIF2C, KIF4A, KIFC1, MAD2L1, NCAPG, NDC80, PRC1, PTTG1, RACGAP1, SGO1, SPAG5, TRIP13]
GO:0098813	nuclear chromosome segregation	GO_BiologicalProcess-EBI-UniProt-GOA_27.02.2019_00h00	88.0798	3.05724e-27	2.62922e-25	4.93028e-36	4.93028e-35	[3, 4]	Group07	6.54762	22	[BUB1, CCNB1, CDCA5, CDCA8, CENPE, CENPF, DLGAP5, ESPL1, KIF18A, KIF23, KIF2C, KIF4A, KIFC1, MAD2L1, NCAPG, NDC80, PRC1, PTTG1, RACGAP1, SGO1, SPAG5, TRIP13]
GO:0098813	nuclear chromosome segregation	GO_BiologicalProcess-EBI-UniProt-GOA_27.02.2019_00h00	88.0798	3.05724e-27	2.62922e-25	3.64936e-26	3.28442e-25	[3, 4]	Group10	6.54762	22	[BUB1, CCNB1, CDCA5, CDCA8, CENPE, CENPF, DLGAP5, ESPL1, KIF18A, KIF23, KIF2C, KIF4A, KIFC1, MAD2L1, NCAPG, NDC80, PRC1, PTTG1, RACGAP1, SGO1, SPAG5, TRIP13]
GO:0051983	regulation of chromosome segregation	GO_BiologicalProcess-EBI-UniProt-GOA_27.02.2019_00h00	63.9972	5.43168e-20	4.61693e-18	4.93028e-36	4.93028e-35	[3, 4]	Group07	10.3704	14	[BUB1, CCNB1, CDCA5, CENPE, CENPF, DLGAP5, ESPL1, KIF2C, MAD2L1, NDC80, PTTG1, RACGAP1, SPAG5, TRIP13]
GO:0051983	regulation of chromosome segregation	GO_BiologicalProcess-EBI-UniProt-GOA_27.02.2019_00h00	63.9972	5.43168e-20	4.61693e-18	3.64936e-26	3.28442e-25	[3, 4]	Group10	10.3704	14	[BUB1, CCNB1, CDCA5, CENPE, CENPF, DLGAP5, ESPL1, KIF2C, MAD2L1, NDC80, PTTG1, RACGAP1, SPAG5, TRIP13]
GO:0007088	regulation of mitotic nuclear division	GO_BiologicalProcess-EBI-UniProt-GOA_27.02.2019_00h00	61.9681	2.21693e-19	1.86222e-17	3.64936e-26	3.28442e-25	[4, 5, 6, 7]	Group10	6.3745	16	[AURKA, BUB1, CCNA2, CCNB1, CDC25C, CDCA5, CENPE, CENPF, CHEK1, DLGAP5, ESPL1, KIF11, MAD2L1, NDC80, PTTG1, TRIP13]
GO:0007051	spindle organization	GO_BiologicalProcess-EBI-UniProt-GOA_27.02.2019_00h00	60.4299	6.4384e-19	5.34387e-17	1.16412e-17	8.14881e-17	[3, 4, 6]	Group08	7.14286	15	[ASPM, AURKA, BIRC5, CCNB1, CENPE, ESPL1, KIF11, KIF23, KIF4A, KIFC1, NDC80, PRC1, RACGAP1, SPAG5, TPX2]
GO:0051783	regulation of nuclear division	GO_BiologicalProcess-EBI-UniProt-GOA_27.02.2019_00h00	59.1012	1.6172e-18	1.3261e-16	3.64936e-26	3.28442e-25	[5, 6]	Group10	5.6338	16	[AURKA, BUB1, CCNA2, CCNB1, CDC25C, CDCA5, CENPE, CENPF, CHEK1, DLGAP5, ESPL1, KIF11, MAD2L1, NDC80, PTTG1, TRIP13]
GO:1902850	microtubule cytoskeleton organization involved in mitosis	GO_BiologicalProcess-EBI-UniProt-GOA_27.02.2019_00h00	54.6268	3.59508e-17	2.91201e-15	1.16412e-17	8.14881e-17	[4, 5, 6]	Group08	8.125	13	[AURKA, BIRC5, CCNB1, CENPE, ESPL1, KIF11, KIF23, KIF4A, KIFC1, NDC80, PRC1, RACGAP1, TPX2]
GO:0051303	establishment of chromosome localization	GO_BiologicalProcess-EBI-UniProt-GOA_27.02.2019_00h00	53.2129	9.57898e-17	7.66318e-15	4.93028e-36	4.93028e-35	[4, 5]	Group07	12.5	11	[CCNB1, CDCA5, CDCA8, CENPE, CENPF, DLGAP5, KIF18A, KIF2C, KIFC1, NDC80, SPAG5]
GO:0051303	establishment of chromosome localization	GO_BiologicalProcess-EBI-UniProt-GOA_27.02.2019_00h00		9.57898e-17	7.66318e-15	3.64936e-26	3.28442e-25	[4, 5]	Group10	12.5	11	[CCNB1, CDCA5, CDCA8, CENPE, CENPF, DLGAP5, KIF18A, KIF2C, KIFC1, NDC80, SPAG5]
GO:0050000	chromosome localization	GO_BiologicalProcess-EBI-UniProt-GOA_27.02.2019_00h00		1.24112e-16	9.80488e-15	4.93028e-36	4.93028e-35	[4]	Group07	12.2222	11	[CCNB1, CDCA5, CDCA8, CENPE, CENPF, DLGAP5, KIF18A, KIF2C, KIFC1, NDC80, SPAG5]
GO:0050000	chromosome localization	GO_BiologicalProcess-EBI-UniProt-GOA_27.02.2019_00h00		1.24112e-16	9.80488e-15	3.64936e-26	3.28442e-25	[4]	Group10	12.2222	11	[CCNB1, CDCA5, CDCA8, CENPE, CENPF, DLGAP5, KIF18A, KIF2C, KIFC1, NDC80, SPAG5]
GO:0007052	mitotic spindle organization	GO_BiologicalProcess-EBI-UniProt-GOA_27.02.2019_00h00		1.30433e-16	1.01737e-14	1.16412e-17	8.14881e-17	[4, 5, 6, 7]	Group08	9.30233	12	[AURKA, BIRC5, CCNB1, CENPE, KIF11, KIF23, KIF4A, KIFC1, NDC80, PRC1, RACGAP1, TPX2]
GO:0051310	metaphase plate congression	GO_BiologicalProcess-EBI-UniProt-GOA_27.02.2019_00h00		3.57247e-16	2.7508e-14	4.93028e-36	4.93028e-35	[4, 5, 6]	Group07	15.1515	10	[CCNB1, CDCA5, CDCA8, CENPE, CENPF, KIF18A, KIF2C, KIFC1, NDC80, SPAG5]
GO:0033045	regulation of sister chromatid segregation	GO_BiologicalProcess-EBI-UniProt-GOA_27.02.2019_00h00		1.51036e-15	1.14787e-13	4.93028e-36	4.93028e-35	[4, 5, 6, 7]	Group07	9.82143	11	[BUB1, CCNB1, CDCA5, CENPE, CENPF, DLGAP5, ESPL1, MAD2L1, NDC80, PTTG1, TRIP13]
GO:0033045	regulation of sister chromatid segregation	GO_BiologicalProcess-EBI-UniProt-GOA_27.02.2019_00h00		1.51036e-15	1.14787e-13	3.64936e-26	3.28442e-25	[4, 5, 6, 7]	Group10	9.82143	11	[BUB1, CCNB1, CDCA5, CENPE, CENPF, DLGAP5, ESPL1, MAD2L1, NDC80, PTTG1, TRIP13]
GO:0010965	regulation of mitotic sister chromatid separation	GO_BiologicalProcess-EBI-UniProt-GOA_27.02.2019_00h00		2.72374e-15	2.04281e-13	3.6766e-16	2.20596e-15	[5, 6, 7, 8, 9]	Group09	12.5	10	[BUB1, CCNB1, CENPE, CENPF, DLGAP5, ESPL1, MAD2L1, NDC80, PTTG1, TRIP13]
GO:0010965	regulation of mitotic sister chromatid separation	GO_BiologicalProcess-EBI-UniProt-GOA_27.02.2019_00h00		2.72374e-15	2.04281e-13	3.64936e-26	3.28442e-25	[5, 6, 7, 8, 9]	Group10	12.5	10	[BUB1, CCNB1, CENPE, CENPF, DLGAP5, ESPL1, MAD2L1, NDC80, PTTG1, TRIP13]
GO:0051306	mitotic sister chromatid separation	GO_BiologicalProcess-EBI-UniProt-GOA_27.02.2019_00h00		5.13356e-15	3.79884e-13	3.6766e-16	2.20596e-15	[4, 5, 6, 7, 8]	Group09	11.7647	10	[BUB1, CCNB1, CENPE, CENPF, DLGAP5, ESPL1, MAD2L1, NDC80, PTTG1, TRIP13]
GO:0051306	mitotic sister chromatid separation	GO_BiologicalProcess-EBI-UniProt-GOA_27.02.2019_00h00		5.13356e-15	3.79884e-13	3.64936e-26	3.28442e-25	[4, 5, 6, 7, 8]	Group10	11.7647	10	[BUB1, CCNB1, CENPE, CENPF, DLGAP5, ESPL1, MAD2L1, NDC80, PTTG1, TRIP13]
GO:1905818	regulation of chromosome separation	GO_BiologicalProcess-EBI-UniProt-GOA_27.02.2019_00h00		5.79936e-15	4.23354e-13	3.6766e-16	2.20596e-15	[4, 5, 6]	Group09	11.6279	10	[BUB1, CCNB1, CENPE, CENPF, DLGAP5, ESPL1, MAD2L1, NDC80, PTTG1, TRIP13]
GO:1905818	regulation of chromosome separation	GO_BiologicalProcess-EBI-UniProt-GOA_27.02.2019_00h00		5.79936e-15	4.23354e-13	3.64936e-26	3.28442e-25	[4, 5, 6]	Group10	11.6279	10	[BUB1, CCNB1, CENPE, CENPF, DLGAP5, ESPL1, MAD2L1, NDC80, PTTG1, TRIP13]
GO:0033047	regulation of mitotic sister chromatid segregation	GO_BiologicalProcess-EBI-UniProt-GOA_27.02.2019_00h00		1.81694e-14	1.3082e-12	3.6766e-16	2.20596e-15	[5, 6, 7, 8]	Group09	10.4167	10	[BUB1, CCNB1, CENPE, CENPF, DLGAP5, ESPL1, MAD2L1, NDC80, PTTG1, TRIP13]
GO:0033047	regulation of mitotic sister chromatid segregation	GO_BiologicalProcess-EBI-UniProt-GOA_27.02.2019_00h00		1.81694e-14	1.3082e-12	3.64936e-26	3.28442e-25	[5, 6, 7, 8]	Group10	10.4167	10	[BUB1, CCNB1, CENPE, CENPF, DLGAP5, ESPL1, MAD2L1, NDC80, PTTG1, TRIP13]
GO:0030071	regulation of mitotic metaphase/anaphase transition	GO_BiologicalProcess-EBI-UniProt-GOA_27.02.2019_00h00		6.62596e-14	4.70444e-12	3.64936e-26	3.28442e-25	[6, 7, 8, 9, 10, 11]	Group10	12.6761	9	[BUB1, CCNB1, CENPE, CENPF, DLGAP5, ESPL1, MAD2L1, NDC80, TRIP13]
GO:1902099	regulation of metaphase/anaphase transition of cell cycle	GO_BiologicalProcess-EBI-UniProt-GOA_27.02.2019_00h00		9.78342e-14	6.8484e-12	3.64936e-26	3.28442e-25	[5, 6, 7, 8, 9]	Group10	12.1622	9	[BUB1, CCNB1, CENPE, CENPF, DLGAP5, ESPL1, MAD2L1, NDC80, TRIP13]
GO:0007091	metaphase/anaphase transition of mitotic cell cycle	GO_BiologicalProcess-EBI-UniProt-GOA_27.02.2019_00h00		9.78342e-14	6.8484e-12	3.64936e-26	3.28442e-25	[5, 6, 7, 8, 9, 10]	Group10	12.1622	9	[BUB1, CCNB1, CENPE, CENPF, DLGAP5, ESPL1, MAD2L1, NDC80, TRIP13]
GO:0044784	metaphase/anaphase transition of cell cycle	GO_BiologicalProcess-EBI-UniProt-GOA_27.02.2019_00h00		1.42075e-13	9.80316e-12	3.64936e-26	3.28442e-25	[4, 5, 6, 7, 8]	Group10	11.6883	9	[BUB1, CCNB1, CENPE, CENPF, DLGAP5, ESPL1, MAD2L1, NDC80, TRIP13]
GO:0051304	chromosome separation	GO_BiologicalProcess-EBI-UniProt-GOA_27.02.2019_00h00		1.79629e-13	1.22148e-11	3.6766e-16	2.20596e-15	[3, 4]	Group09	8.33333	10	[BUB1, CCNB1, CENPE, CENPF, DLGAP5, ESPL1, MAD2L1, NDC80, PTTG1, TRIP13]
GO:0051304	chromosome separation	GO_BiologicalProcess-EBI-UniProt-GOA_27.02.2019_00h00		1.79629e-13	1.22148e-11	3.64936e-26	3.28442e-25	[3, 4]	Group10	8.33333	10	[BUB1, CCNB1, CENPE, CENPF, DLGAP5, ESPL1, MAD2L1, NDC80, PTTG1, TRIP13]
GO:0007080	mitotic metaphase plate congression	GO_BiologicalProcess-EBI-UniProt-GOA_27.02.2019_00h00		3.0191e-13	2.0228e-11	4.37291e-20	3.49833e-19	[4, 5, 6, 7, 8]	Group04	15.6863	8	[CCNB1, CDCA5, CDCA8, CENPE, KIF18A, KIF2C, KIFC1, NDC80]
GO:0007080	mitotic metaphase plate congression	GO_BiologicalProcess-EBI-UniProt-GOA_27.02.2019_00h00		3.0191e-13	2.0228e-11	4.93028e-36	4.93028e-35	[4, 5, 6, 7, 8]	Group07	15.6863	8	[CCNB1, CDCA5, CDCA8, CENPE, KIF18A, KIF2C, KIFC1, NDC80]
GO:0051225	spindle assembly	GO_BiologicalProcess-EBI-UniProt-GOA_27.02.2019_00h00		4.73377e-13	3.12429e-11	1.16412e-17	8.14881e-17	[4, 5, 7]	Group08	7.57576	10	[ASPM, AURKA, BIRC5, KIF11, KIF23, KIF4A, KIFC1, RACGAP1, SPAG5, TPX2]
GO:0033046	negative regulation of sister chromatid segregation	GO_BiologicalProcess-EBI-UniProt-GOA_27.02.2019_00h00		4.87334e-12	3.16767e-10	3.6766e-16	2.20596e-15	[4, 5, 6, 7, 8]	Group09	11.2676	8	[BUB1, CCNB1, CENPF, ESPL1, MAD2L1, NDC80, PTTG1, TRIP13]
GO:0033046	negative regulation of sister chromatid segregation	GO_BiologicalProcess-EBI-UniProt-GOA_27.02.2019_00h00		4.87334e-12	3.16767e-10	3.64936e-26	3.28442e-25	[4, 5, 6, 7, 8]	Group10	11.2676	8	[BUB1, CCNB1, CENPF, ESPL1, MAD2L1, NDC80, PTTG1, TRIP13]
GO:0051985	negative regulation of chromosome segregation	GO_BiologicalProcess-EBI-UniProt-GOA_27.02.2019_00h00		6.13607e-12	3.92709e-10	3.6766e-16	2.20596e-15	[3, 4, 5]	Group09	10.9589	8	[BUB1, CCNB1, CENPF, ESPL1, MAD2L1, NDC80, PTTG1, TRIP13]
GO:0051985	negative regulation of chromosome segregation	GO_BiologicalProcess-EBI-UniProt-GOA_27.02.2019_00h00		6.13607e-12	3.92709e-10	3.64936e-26	3.28442e-25	[3, 4, 5]	Group10	10.9589	8	[BUB1, CCNB1, CENPF, ESPL1, MAD2L1, NDC80, PTTG1, TRIP13]
GO:0008608	attachment of spindle microtubules to kinetochore	GO_BiologicalProcess-EBI-UniProt-GOA_27.02.2019_00h00		6.50953e-12	4.101e-10	4.37291e-20	3.49833e-19	[3, 4, 5]	Group04	16.6667	7	[CCNB1, CENPE, KIF2C, NDC80, RACGAP1, SGO1, SPAG5]
GO:0008608	attachment of spindle microtubules to kinetochore	GO_BiologicalProcess-EBI-UniProt-GOA_27.02.2019_00h00		6.50953e-12	4.101e-10	4.93028e-36	4.93028e-35	[3, 4, 5]	Group07	16.6667	7	[CCNB1, CENPE, KIF2C, NDC80, RACGAP1, SGO1, SPAG5]
GO:0008608	attachment of spindle microtubules to kinetochore	GO_BiologicalProcess-EBI-UniProt-GOA_27.02.2019_00h00		6.50953e-12	4.101e-10	3.64936e-26	3.28442e-25	[3, 4, 5]	Group10	16.6667	7	[CCNB1, CENPE, KIF2C, NDC80, RACGAP1, SGO1, SPAG5]
GO:0045839	negative regulation of mitotic nuclear division	GO_BiologicalProcess-EBI-UniProt-GOA_27.02.2019_00h00		9.53924e-12	5.91433e-10	3.64936e-26	3.28442e-25	[4, 5, 6, 7, 8]	Group10	10.3896	8	[BUB1, CCNB1, CENPF, CHEK1, MAD2L1, NDC80, PTTG1, TRIP13]
GO:0051784	negative regulation of nuclear division	GO_BiologicalProcess-EBI-UniProt-GOA_27.02.2019_00h00		5.34186e-11	3.25854e-09	3.64936e-26	3.28442e-25	[5, 6, 7]	Group10	8.42105	8	[BUB1, CCNB1, CENPF, CHEK1, MAD2L1, NDC80, PTTG1, TRIP13]
GO:2000816	negative regulation of mitotic sister chromatid separation	GO_BiologicalProcess-EBI-UniProt-GOA_27.02.2019_00h00		7.05512e-11	4.23307e-09	3.6766e-16	2.20596e-15	[5, 6, 7, 8, 9, 10]	Group09	12.069	7	[BUB1, CCNB1, CENPF, MAD2L1, NDC80, PTTG1, TRIP13]
GO:2000816	negative regulation of mitotic sister chromatid separation	GO_BiologicalProcess-EBI-UniProt-GOA_27.02.2019_00h00		7.05512e-11	4.23307e-09	3.64936e-26	3.28442e-25	[5, 6, 7, 8, 9, 10]	Group10	12.069	7	[BUB1, CCNB1, CENPF, MAD2L1, NDC80, PTTG1, TRIP13]
GO:1905819	negative regulation of chromosome separation	GO_BiologicalProcess-EBI-UniProt-GOA_27.02.2019_00h00		9.03052e-11	5.32801e-09	3.6766e-16	2.20596e-15	[4, 5, 6, 7]	Group09	11.6667	7	[BUB1, CCNB1, CENPF, MAD2L1, NDC80, PTTG1, TRIP13]
GO:1905819	negative regulation of chromosome separation	GO_BiologicalProcess-EBI-UniProt-GOA_27.02.2019_00h00		9.03052e-11	5.32801e-09	3.64936e-26	3.28442e-25	[4, 5, 6, 7]	Group10	11.6667	7	[BUB1, CCNB1, CENPF, MAD2L1, NDC80, PTTG1, TRIP13]
GO:0007093	mitotic cell cycle checkpoint	GO_BiologicalProcess-EBI-UniProt-GOA_27.02.2019_00h00		1.01477e-10	5.88565e-09	3.64936e-26	3.28442e-25	[3, 4, 5, 6, 7]	Group10	4.42478	10	[AURKA, BUB1, CCNB1, CDC25C, CDK1, CENPF, CHEK1, MAD2L1, NDC80, TRIP13]
GO:0033048	negative regulation of mitotic sister chromatid segregation	GO_BiologicalProcess-EBI-UniProt-GOA_27.02.2019_00h00		1.80204e-10	1.02716e-08	3.6766e-16	2.20596e-15	[5, 6, 7, 8, 9]	Group09	10.6061	7	[BUB1, CCNB1, CENPF, MAD2L1, NDC80, PTTG1, TRIP13]
GO:0033048	negative regulation of mitotic sister chromatid segregation	GO_BiologicalProcess-EBI-UniProt-GOA_27.02.2019_00h00		1.80204e-10	1.02716e-08	3.64936e-26	3.28442e-25	[5, 6, 7, 8, 9]	Group10	10.6061	7	[BUB1, CCNB1, CENPF, MAD2L1, NDC80, PTTG1, TRIP13]
GO:1903046	meiotic cell cycle process	GO_BiologicalProcess-EBI-UniProt-GOA_27.02.2019_00h00		1.82979e-10	1.02468e-08	3.26378e-13	1.63189e-12	[2, 3, 4]	Group05	4.16667	10	[ASPM, AURKA, BUB1, CDC25C, CKS2, ESPL1, KIF18A, PTTG1, SGO1, TRIP13]
GO:1903046	meiotic cell cycle process	GO_BiologicalProcess-EBI-UniProt-GOA_27.02.2019_00h00		1.82979e-10	1.02468e-08	3.6766e-16	2.20596e-15	[2, 3, 4]	Group09	4.16667	10	[ASPM, AURKA, BUB1, CDC25C, CKS2, ESPL1, KIF18A, PTTG1, SGO1, TRIP13]
GO:0006890	retrograde vesicle-mediated transport, Golgi to endoplasmic reticulum	GO_BiologicalProcess-EBI-UniProt-GOA_27.02.2019_00h00		1.88753e-10	1.03814e-08	1.16412e-17	8.14881e-17	[6]	Group08	7.20721	8	[CENPE, KIF11, KIF15, KIF18A, KIF23, KIF2C, KIF4A, RACGAP1]
GO:0090307	mitotic spindle assembly	GO_BiologicalProcess-EBI-UniProt-GOA_27.02.2019_00h00		2.48342e-10	1.34105e-08	1.16412e-17	8.14881e-17	[5, 6, 7, 8]	Group08	10.1449	7	[BIRC5, KIF11, KIF23, KIF4A, KIFC1, RACGAP1, TPX2]
GO:0019886	antigen processing and presentation of exogenous peptide antigen via MHC class II	GO_BiologicalProcess-EBI-UniProt-GOA_27.02.2019_00h00		3.53672e-10	1.87446e-08	1.16412e-17	8.14881e-17	[5]	Group08	6.66667	8	[CENPE, KIF11, KIF15, KIF18A, KIF23, KIF2C, KIF4A, RACGAP1]
GO:0002495	antigen processing and presentation of peptide antigen via MHC class II	GO_BiologicalProcess-EBI-UniProt-GOA_27.02.2019_00h00		4.60185e-10	2.39296e-08	1.16412e-17	8.14881e-17	[4]	Group08	6.45161	8	[CENPE, KIF11, KIF15, KIF18A, KIF23, KIF2C, KIF4A, RACGAP1]
GO:0002504	antigen processing and presentation of peptide or polysaccharide antigen via MHC class II	GO_BiologicalProcess-EBI-UniProt-GOA_27.02.2019_00h00		5.5738e-10	2.84264e-08	1.16412e-17	8.14881e-17	[3]	Group08	6.29921	8	[CENPE, KIF11, KIF15, KIF18A, KIF23, KIF2C, KIF4A, RACGAP1]
GO:2001251	negative regulation of chromosome organization	GO_BiologicalProcess-EBI-UniProt-GOA_27.02.2019_00h00		1.29208e-09	6.46039e-08	4.63938e-10	1.39181e-09	[5, 6, 7]	Group01	4.28571	9	[ASPM, BUB1, CCNB1, CENPF, ESPL1, MAD2L1, NDC80, PTTG1, TRIP13]
GO:2001251	negative regulation of chromosome organization	GO_BiologicalProcess-EBI-UniProt-GOA_27.02.2019_00h00		1.29208e-09	6.46039e-08	3.26378e-13	1.63189e-12	[5, 6, 7]	Group05	4.28571	9	[ASPM, BUB1, CCNB1, CENPF, ESPL1, MAD2L1, NDC80, PTTG1, TRIP13]
GO:2001251	negative regulation of chromosome organization	GO_BiologicalProcess-EBI-UniProt-GOA_27.02.2019_00h00		1.29208e-09	6.46039e-08	3.6766e-16	2.20596e-15	[5, 6, 7]	Group09	4.28571	9	[ASPM, BUB1, CCNB1, CENPF, ESPL1, MAD2L1, NDC80, PTTG1, TRIP13]
GO:2001251	negative regulation of chromosome organization	GO_BiologicalProcess-EBI-UniProt-GOA_27.02.2019_00h00		1.29208e-09	6.46039e-08	3.64936e-26	3.28442e-25	[5, 6, 7]	Group10	4.28571	9	[ASPM, BUB1, CCNB1, CENPF, ESPL1, MAD2L1, NDC80, PTTG1, TRIP13]
GO:0045931	positive regulation of mitotic cell cycle	GO_BiologicalProcess-EBI-UniProt-GOA_27.02.2019_00h00		1.52583e-09	7.47659e-08	8.60411e-12	3.44164e-11	[4, 5, 6]	Group06	4.20561	9	[AURKA, CCNB1, CDC25C, CDCA5, CDK1, DLGAP5, ESPL1, MAD2L1, NDC80]
GO:0045931	positive regulation of mitotic cell cycle	GO_BiologicalProcess-EBI-UniProt-GOA_27.02.2019_00h00		1.52583e-09	7.47659e-08	3.64936e-26	3.28442e-25	[4, 5, 6]	Group10	4.20561	9	[AURKA, CCNB1, CDC25C, CDCA5, CDK1, DLGAP5, ESPL1, MAD2L1, NDC80]
GO:0031577	spindle checkpoint	GO_BiologicalProcess-EBI-UniProt-GOA_27.02.2019_00h00		1.62546e-09	7.80223e-08	3.64936e-26	3.28442e-25	[3, 5, 6, 7]	Group10	12.2449	6	[BUB1, CCNB1, CENPF, MAD2L1, NDC80, TRIP13]
GO:0071174	mitotic spindle checkpoint	GO_BiologicalProcess-EBI-UniProt-GOA_27.02.2019_00h00		1.62546e-09	7.80223e-08	3.64936e-26	3.28442e-25	[4, 5, 6, 7, 8]	Group10	12.2449	6	[BUB1, CCNB1, CENPF, MAD2L1, NDC80, TRIP13]
GO:0071173	spindle assembly checkpoint	GO_BiologicalProcess-EBI-UniProt-GOA_27.02.2019_00h00		1.62546e-09	7.80223e-08	3.64936e-26	3.28442e-25	[4, 6, 7, 8]	Group10	12.2449	6	[BUB1, CCNB1, CENPF, MAD2L1, NDC80, TRIP13]
GO:0007094	mitotic spindle assembly checkpoint	GO_BiologicalProcess-EBI-UniProt-GOA_27.02.2019_00h00		1.62546e-09	7.80223e-08	3.64936e-26	3.28442e-25	[5, 6, 7, 8, 9, 10, 11, 12, 13]	Group10	12.2449	6	[BUB1, CCNB1, CENPF, MAD2L1, NDC80, TRIP13]
GO:0140013	meiotic nuclear division	GO_BiologicalProcess-EBI-UniProt-GOA_27.02.2019_00h00		2.02538e-09	9.51927e-08	8.60411e-12	3.44164e-11	[3, 4, 5, 6]	Group03	4.0724	9	[ASPM, AURKA, BUB1, CKS2, ESPL1, KIF18A, PTTG1, SGO1, TRIP13]
GO:0140013	meiotic nuclear division	GO_BiologicalProcess-EBI-UniProt-GOA_27.02.2019_00h00		2.02538e-09	9.51927e-08	3.26378e-13	1.63189e-12	[3, 4, 5, 6]	Group05	4.0724	9	[ASPM, AURKA, BUB1, CKS2, ESPL1, KIF18A, PTTG1, SGO1, TRIP13]
GO:0140013	meiotic nuclear division	GO_BiologicalProcess-EBI-UniProt-GOA_27.02.2019_00h00		2.02538e-09	9.51927e-08	3.6766e-16	2.20596e-15	[3, 4, 5, 6]	Group09	4.0724	9	[ASPM, AURKA, BUB1, CKS2, ESPL1, KIF18A, PTTG1, SGO1, TRIP13]
GO:0140013	meiotic nuclear division	GO_BiologicalProcess-EBI-UniProt-GOA_27.02.2019_00h00		2.02538e-09	9.51927e-08	3.64936e-26	3.28442e-25	[3, 4, 5, 6]	Group10	4.0724	9	[ASPM, AURKA, BUB1, CKS2, ESPL1, KIF18A, PTTG1, SGO1, TRIP13]
GO:0045841	negative regulation of mitotic metaphase/anaphase transition	GO_BiologicalProcess-EBI-UniProt-GOA_27.02.2019_00h00		2.35402e-09	1.08285e-07	3.64936e-26	3.28442e-25	[6, 7, 8, 9, 10, 11, 12]	Group10	11.5385	6	[BUB1, CCNB1, CENPF, MAD2L1, NDC80, TRIP13]
GO:1902100	negative regulation of metaphase/anaphase transition of cell cycle	GO_BiologicalProcess-EBI-UniProt-GOA_27.02.2019_00h00		2.97588e-09	1.33914e-07	3.64936e-26	3.28442e-25	[5, 6, 7, 8, 9, 10]	Group10	11.1111	6	[BUB1, CCNB1, CENPF, MAD2L1, NDC80, TRIP13]
GO:0000022	mitotic spindle elongation	GO_BiologicalProcess-EBI-UniProt-GOA_27.02.2019_00h00		1.94764e-08	8.56963e-07	1.16412e-17	8.14881e-17	[4, 5, 6, 7, 8]	Group08	30.7692	4	[KIF23, KIF4A, PRC1, RACGAP1]
GO:0051231	spindle elongation	GO_BiologicalProcess-EBI-UniProt-GOA_27.02.2019_00h00		2.722e-08	1.17046e-06	1.16412e-17	8.14881e-17	[3, 4, 5, 7]	Group08	28.5714	4	[KIF23, KIF4A, PRC1, RACGAP1]
GO:1901992	positive regulation of mitotic cell cycle phase transition	GO_BiologicalProcess-EBI-UniProt-GOA_27.02.2019_00h00		2.00531e-07	8.42229e-06	8.60411e-12	3.44164e-11	[5, 6, 7, 8]	Group06	5.55556	6	[CCNB1, CDC25C, CDCA5, CDK1, DLGAP5, ESPL1]
GO:1901992	positive regulation of mitotic cell cycle phase transition	GO_BiologicalProcess-EBI-UniProt-GOA_27.02.2019_00h00		2.00531e-07	8.42229e-06	3.64936e-26	3.28442e-25	[5, 6, 7, 8]	Group10	5.55556	6	[CCNB1, CDC25C, CDCA5, CDK1, DLGAP5, ESPL1]
GO:0016572	histone phosphorylation	GO_BiologicalProcess-EBI-UniProt-GOA_27.02.2019_00h00		2.08402e-07	8.54449e-06	3.64936e-26	3.28442e-25	[6, 7, 8]	Group10	8.92857	5	[AURKA, CCNA2, CCNB1, CDK1, CHEK1]
GO:1901989	positive regulation of cell cycle phase transition	GO_BiologicalProcess-EBI-UniProt-GOA_27.02.2019_00h00		5.0006e-07	2.00024e-05	8.60411e-12	3.44164e-11	[4, 5, 6, 7]	Group06	4.7619	6	[CCNB1, CDC25C, CDCA5, CDK1, DLGAP5, ESPL1]
GO:1901989	positive regulation of cell cycle phase transition	GO_BiologicalProcess-EBI-UniProt-GOA_27.02.2019_00h00		5.0006e-07	2.00024e-05	3.64936e-26	3.28442e-25	[4, 5, 6, 7]	Group10	4.7619	6	[CCNB1, CDC25C, CDCA5, CDK1, DLGAP5, ESPL1]
GO:0051383	kinetochore organization	GO_BiologicalProcess-EBI-UniProt-GOA_27.02.2019_00h00		5.43481e-07	2.11958e-05	4.37291e-20	3.49833e-19	[4, 5]	Group04	14.2857	4	[CENPE, CENPF, CENPN, NDC80]
GO:0035173	histone kinase activity	GO_BiologicalProcess-EBI-UniProt-GOA_27.02.2019_00h00		8.30884e-07	3.15736e-05	3.64936e-26	3.28442e-25	[7, 8, 9]	Group10	12.9032	4	[AURKA, CCNB1, CDK1, CHEK1]
GO:0061982	meiosis I cell cycle process	GO_BiologicalProcess-EBI-UniProt-GOA_27.02.2019_00h00		1.18831e-06	4.39674e-05	3.26378e-13	1.63189e-12	[3, 4, 5]	Group05	4.10959	6	[AURKA, CDC25C, CKS2, ESPL1, PTTG1, TRIP13]
GO:0061982	meiosis I cell cycle process	GO_BiologicalProcess-EBI-UniProt-GOA_27.02.2019_00h00		1.18831e-06	4.39674e-05	3.6766e-16	2.20596e-15	[3, 4, 5]	Group09	4.10959	6	[AURKA, CDC25C, CKS2, ESPL1, PTTG1, TRIP13]
GO:0051256	mitotic spindle midzone assembly	GO_BiologicalProcess-EBI-UniProt-GOA_27.02.2019_00h00		2.03693e-06	7.33294e-05	1.16412e-17	8.14881e-17	[4, 5, 6, 7, 8, 9]	Group08	27.2727	3	[KIF23, KIF4A, RACGAP1]
GO:0000281	mitotic cytokinesis	GO_BiologicalProcess-EBI-UniProt-GOA_27.02.2019_00h00		3.10911e-06	0.000108819	1.16412e-17	8.14881e-17	[4, 5, 6]	Group08	5.20833	5	[ESPL1, KIF20A, KIF23, KIF4A, RACGAP1]
GO:0051988	regulation of attachment of spindle microtubules to kinetochore	GO_BiologicalProcess-EBI-UniProt-GOA_27.02.2019_00h00		4.47128e-06	0.000152023	4.93028e-36	4.93028e-35	[4, 5, 6]	Group07	21.4286	3	[CCNB1, RACGAP1, SPAG5]
GO:0051255	spindle midzone assembly	GO_BiologicalProcess-EBI-UniProt-GOA_27.02.2019_00h00		4.47128e-06	0.000152023	1.16412e-17	8.14881e-17	[3, 4, 5, 6, 8]	Group08	21.4286	3	[KIF23, KIF4A, RACGAP1]
GO:0007100	mitotic centrosome separation	GO_BiologicalProcess-EBI-UniProt-GOA_27.02.2019_00h00		4.47128e-06	0.000152023	3.64936e-26	3.28442e-25	[4, 5, 6, 7, 9]	Group10	21.4286	3	[AURKA, CHEK1, KIF11]
GO:0072401	signal transduction involved in DNA integrity checkpoint	GO_BiologicalProcess-EBI-UniProt-GOA_27.02.2019_00h00		4.61262e-06	0.000152216	3.64936e-26	3.28442e-25	[4, 5, 6, 7, 8]	Group10	4.80769	5	[AURKA, CCNB1, CDC25C, CDK1, CHEK1]
GO:0072422	signal transduction involved in DNA damage checkpoint	GO_BiologicalProcess-EBI-UniProt-GOA_27.02.2019_00h00		4.61262e-06	0.000152216	3.64936e-26	3.28442e-25	[5, 6, 7, 8, 9]	Group10	4.80769	5	[AURKA, CCNB1, CDC25C, CDK1, CHEK1]
GO:0072395	signal transduction involved in cell cycle checkpoint	GO_BiologicalProcess-EBI-UniProt-GOA_27.02.2019_00h00		4.83477e-06	0.000154713	3.64936e-26	3.28442e-25	[3, 4, 5, 6, 7]	Group10	4.7619	5	[AURKA, CCNB1, CDC25C, CDK1, CHEK1]
GO:0031145	anaphase-promoting complex-dependent catabolic process	GO_BiologicalProcess-EBI-UniProt-GOA_27.02.2019_00h00		5.30423e-06	0.000164431	3.64936e-26	3.28442e-25	[7, 8, 9, 10, 11]	Group10	4.6729	5	[AURKA, CCNB1, CDK1, MAD2L1, PTTG1]
GO:0051299	centrosome separation	GO_BiologicalProcess-EBI-UniProt-GOA_27.02.2019_00h00		5.57983e-06	0.000167395	3.64936e-26	3.28442e-25	[3, 4, 5, 6, 8]	Group10	20	3	[AURKA, CHEK1, KIF11]
GO:0090231	regulation of spindle checkpoint	GO_BiologicalProcess-EBI-UniProt-GOA_27.02.2019_00h00		6.85611e-06	0.000198827	3.64936e-26	3.28442e-25	[4, 5, 6, 7, 8]	Group10	18.75	3	[CCNB1, MAD2L1, NDC80]
GO:1903504	regulation of mitotic spindle checkpoint	GO_BiologicalProcess-EBI-UniProt-GOA_27.02.2019_00h00		6.85611e-06	0.000198827	3.64936e-26	3.28442e-25	[4, 5, 6, 7, 8, 9]	Group10	18.75	3	[CCNB1, MAD2L1, NDC80]
GO:0090266	regulation of mitotic cell cycle spindle assembly checkpoint	GO_BiologicalProcess-EBI-UniProt-GOA_27.02.2019_00h00		6.85611e-06	0.000198827	3.64936e-26	3.28442e-25	[5, 6, 7, 8, 9, 10, 11, 12, 13, 14]	Group10	18.75	3	[CCNB1, MAD2L1, NDC80]
GO:0030261	chromosome condensation	GO_BiologicalProcess-EBI-UniProt-GOA_27.02.2019_00h00		8.0263e-06	0.000224736	3.64936e-26	3.28442e-25	[7]	Group10	7.40741	4	[CCNB1, CDCA5, CDK1, NCAPG]
GO:0051315	attachment of mitotic spindle microtubules to kinetochore	GO_BiologicalProcess-EBI-UniProt-GOA_27.02.2019_00h00		8.31147e-06	0.00022441	4.37291e-20	3.49833e-19	[4, 5, 6, 7, 8, 9]	Group04	17.6471	3	[CENPE, KIF2C, NDC80]
GO:0051315	attachment of mitotic spindle microtubules to kinetochore	GO_BiologicalProcess-EBI-UniProt-GOA_27.02.2019_00h00		8.31147e-06	0.00022441	4.93028e-36	4.93028e-35	[4, 5, 6, 7, 8, 9]	Group07	17.6471	3	[CENPE, KIF2C, NDC80]
GO:0032465	regulation of cytokinesis	GO_BiologicalProcess-EBI-UniProt-GOA_27.02.2019_00h00		8.56314e-06	0.000222642	1.16412e-17	8.14881e-17	[4, 5, 6]	Group08	4.23729	5	[AURKA, KIF20A, KIF23, PRC1, RACGAP1]
GO:0045132	meiotic chromosome segregation	GO_BiologicalProcess-EBI-UniProt-GOA_27.02.2019_00h00		9.6784e-06	0.00024196	1.3627e-07	2.72539e-07	[3, 4, 5, 6, 7]	Group02	4.13223	5	[BUB1, ESPL1, PTTG1, SGO1, TRIP13]
GO:0045132	meiotic chromosome segregation	GO_BiologicalProcess-EBI-UniProt-GOA_27.02.2019_00h00		9.6784e-06	0.00024196	3.26378e-13	1.63189e-12	[3, 4, 5, 6, 7]	Group05	4.13223	5	[BUB1, ESPL1, PTTG1, SGO1, TRIP13]
GO:0045132	meiotic chromosome segregation	GO_BiologicalProcess-EBI-UniProt-GOA_27.02.2019_00h00		9.6784e-06	0.00024196	3.6766e-16	2.20596e-15	[3, 4, 5, 6, 7]	Group09	4.13223	5	[BUB1, ESPL1, PTTG1, SGO1, TRIP13]
GO:0045132	meiotic chromosome segregation	GO_BiologicalProcess-EBI-UniProt-GOA_27.02.2019_00h00		9.6784e-06	0.00024196	3.64936e-26	3.28442e-25	[3, 4, 5, 6, 7]	Group10	4.13223	5	[BUB1, ESPL1, PTTG1, SGO1, TRIP13]
GO:0000212	meiotic spindle organization	GO_BiologicalProcess-EBI-UniProt-GOA_27.02.2019_00h00		1.18046e-05	0.000283311	4.63938e-10	1.39181e-09	[3, 4, 5, 7]	Group01	15.7895	3	[ASPM, AURKA, ESPL1]
GO:0000212	meiotic spindle organization	GO_BiologicalProcess-EBI-UniProt-GOA_27.02.2019_00h00		1.18046e-05	0.000283311	8.60411e-12	3.44164e-11	[3, 4, 5, 7]	Group03	15.7895	3	[ASPM, AURKA, ESPL1]
GO:0000212	meiotic spindle organization	GO_BiologicalProcess-EBI-UniProt-GOA_27.02.2019_00h00		1.18046e-05	0.000283311	3.26378e-13	1.63189e-12	[3, 4, 5, 7]	Group05	15.7895	3	[ASPM, AURKA, ESPL1]
GO:0000212	meiotic spindle organization	GO_BiologicalProcess-EBI-UniProt-GOA_27.02.2019_00h00		1.18046e-05	0.000283311	8.60411e-12	3.44164e-11	[3, 4, 5, 7]	Group06	15.7895	3	[ASPM, AURKA, ESPL1]
GO:0034508	centromere complex assembly	GO_BiologicalProcess-EBI-UniProt-GOA_27.02.2019_00h00		1.22486e-05	0.000281717	4.37291e-20	3.49833e-19	[5, 6, 7]	Group04	6.66667	4	[CENPE, CENPF, CENPN, CENPU]
GO:0051382	kinetochore assembly	GO_BiologicalProcess-EBI-UniProt-GOA_27.02.2019_00h00		1.61488e-05	0.000355273	4.37291e-20	3.49833e-19	[5, 6, 7, 8]	Group04	14.2857	3	[CENPE, CENPF, CENPN]
GO:0055015	ventricular cardiac muscle cell development	GO_BiologicalProcess-EBI-UniProt-GOA_27.02.2019_00h00		1.86676e-05	0.00039202	3.64936e-26	3.28442e-25	[6, 7, 8, 9, 10]	Group10	13.6364	3	[ASPM, CCNB1, CDK1]
GO:0045840	positive regulation of mitotic nuclear division	GO_BiologicalProcess-EBI-UniProt-GOA_27.02.2019_00h00		2.53125e-05	0.000506249	1.3627e-07	2.72539e-07	[4, 5, 6, 7, 8]	Group02	5.55556	4	[AURKA, CDCA5, DLGAP5, ESPL1]
GO:0045840	positive regulation of mitotic nuclear division	GO_BiologicalProcess-EBI-UniProt-GOA_27.02.2019_00h00		2.53125e-05	0.000506249	8.60411e-12	3.44164e-11	[4, 5, 6, 7, 8]	Group03	5.55556	4	[AURKA, CDCA5, DLGAP5, ESPL1]
GO:0045840	positive regulation of mitotic nuclear division	GO_BiologicalProcess-EBI-UniProt-GOA_27.02.2019_00h00		2.53125e-05	0.000506249	8.60411e-12	3.44164e-11	[4, 5, 6, 7, 8]	Group06	5.55556	4	[AURKA, CDCA5, DLGAP5, ESPL1]
GO:0045840	positive regulation of mitotic nuclear division	GO_BiologicalProcess-EBI-UniProt-GOA_27.02.2019_00h00		2.53125e-05	0.000506249	3.64936e-26	3.28442e-25	[4, 5, 6, 7, 8]	Group10	5.55556	4	[AURKA, CDCA5, DLGAP5, ESPL1]
GO:0006977	DNA damage response, signal transduction by p53 class mediator resulting in cell cycle arrest	GO_BiologicalProcess-EBI-UniProt-GOA_27.02.2019_00h00		4.22989e-05	0.000803679	3.64936e-26	3.28442e-25	[5, 6, 7, 8, 9, 10, 11, 12, 13]	Group10	4.87805	4	[AURKA, CCNB1, CDC25C, CDK1]
GO:1902400	intracellular signal transduction involved in G1 DNA damage checkpoint	GO_BiologicalProcess-EBI-UniProt-GOA_27.02.2019_00h00		4.43641e-05	0.000798554	3.64936e-26	3.28442e-25	[6, 7, 8, 9, 10]	Group10	4.81928	4	[AURKA, CCNB1, CDC25C, CDK1]
GO:0072431	signal transduction involved in mitotic G1 DNA damage checkpoint	GO_BiologicalProcess-EBI-UniProt-GOA_27.02.2019_00h00		4.43641e-05	0.000798554	3.64936e-26	3.28442e-25	[6, 7, 8, 9, 10, 11, 12]	Group10	4.81928	4	[AURKA, CCNB1, CDC25C, CDK1]
GO:0051785	positive regulation of nuclear division	GO_BiologicalProcess-EBI-UniProt-GOA_27.02.2019_00h00		4.65021e-05	0.000790536	1.3627e-07	2.72539e-07	[5, 6, 7]	Group02	4.7619	4	[AURKA, CDCA5, DLGAP5, ESPL1]
GO:0051785	positive regulation of nuclear division	GO_BiologicalProcess-EBI-UniProt-GOA_27.02.2019_00h00		4.65021e-05	0.000790536	8.60411e-12	3.44164e-11	[5, 6, 7]	Group03	4.7619	4	[AURKA, CDCA5, DLGAP5, ESPL1]
GO:0051785	positive regulation of nuclear division	GO_BiologicalProcess-EBI-UniProt-GOA_27.02.2019_00h00		4.65021e-05	0.000790536	8.60411e-12	3.44164e-11	[5, 6, 7]	Group06	4.7619	4	[AURKA, CDCA5, DLGAP5, ESPL1]
GO:0051785	positive regulation of nuclear division	GO_BiologicalProcess-EBI-UniProt-GOA_27.02.2019_00h00		4.65021e-05	0.000790536	3.64936e-26	3.28442e-25	[5, 6, 7]	Group10	4.7619	4	[AURKA, CDCA5, DLGAP5, ESPL1]
GO:0072413	signal transduction involved in mitotic cell cycle checkpoint	GO_BiologicalProcess-EBI-UniProt-GOA_27.02.2019_00h00		4.65021e-05	0.000790536	3.64936e-26	3.28442e-25	[4, 5, 6, 7, 8]	Group10	4.7619	4	[AURKA, CCNB1, CDC25C, CDK1]
GO:1902403	signal transduction involved in mitotic DNA integrity checkpoint	GO_BiologicalProcess-EBI-UniProt-GOA_27.02.2019_00h00		4.65021e-05	0.000790536	3.64936e-26	3.28442e-25	[5, 6, 7, 8, 9]	Group10	4.7619	4	[AURKA, CCNB1, CDC25C, CDK1]
GO:1902402	signal transduction involved in mitotic DNA damage checkpoint	GO_BiologicalProcess-EBI-UniProt-GOA_27.02.2019_00h00		4.65021e-05	0.000790536	3.64936e-26	3.28442e-25	[6, 7, 8, 9, 10]	Group10	4.7619	4	[AURKA, CCNB1, CDC25C, CDK1]
GO:0055012	ventricular cardiac muscle cell differentiation	GO_BiologicalProcess-EBI-UniProt-GOA_27.02.2019_00h00		4.85664e-05	0.000777062	3.64936e-26	3.28442e-25	[6, 7, 8, 9]	Group10	10	3	[ASPM, CCNB1, CDK1]
GO:0007062	sister chromatid cohesion	GO_BiologicalProcess-EBI-UniProt-GOA_27.02.2019_00h00		5.10029e-05	0.000765044	1.3627e-07	2.72539e-07	[3, 4, 5, 6]	Group02	4.65116	4	[BUB1, CDCA5, ESPL1, SGO1]
GO:0007062	sister chromatid cohesion	GO_BiologicalProcess-EBI-UniProt-GOA_27.02.2019_00h00		5.10029e-05	0.000765044	8.60411e-12	3.44164e-11	[3, 4, 5, 6]	Group06	4.65116	4	[BUB1, CDCA5, ESPL1, SGO1]
GO:0007062	sister chromatid cohesion	GO_BiologicalProcess-EBI-UniProt-GOA_27.02.2019_00h00		5.10029e-05	0.000765044	3.6766e-16	2.20596e-15	[3, 4, 5, 6]	Group09	4.65116	4	[BUB1, CDCA5, ESPL1, SGO1]
GO:0001556	oocyte maturation	GO_BiologicalProcess-EBI-UniProt-GOA_27.02.2019_00h00		5.36809e-05	0.000751532	3.64936e-26	3.28442e-25	[3, 4, 5, 6, 7, 8, 9, 10]	Group10	9.67742	3	[AURKA, CCNB1, TRIP13]
GO:0044819	mitotic G1/S transition checkpoint	GO_BiologicalProcess-EBI-UniProt-GOA_27.02.2019_00h00		6.09484e-05	0.000792329	3.64936e-26	3.28442e-25	[4, 5, 6, 7, 8, 9, 10]	Group10	4.44444	4	[AURKA, CCNB1, CDC25C, CDK1]
GO:0031571	mitotic G1 DNA damage checkpoint	GO_BiologicalProcess-EBI-UniProt-GOA_27.02.2019_00h00		6.09484e-05	0.000792329	3.64936e-26	3.28442e-25	[5, 6, 7, 8, 9, 10, 11]	Group10	4.44444	4	[AURKA, CCNB1, CDC25C, CDK1]
GO:0044783	G1 DNA damage checkpoint	GO_BiologicalProcess-EBI-UniProt-GOA_27.02.2019_00h00		6.36409e-05	0.000763691	3.64936e-26	3.28442e-25	[5, 6, 7, 8, 9]	Group10	4.3956	4	[AURKA, CCNB1, CDC25C, CDK1]
GO:0007063	regulation of sister chromatid cohesion	GO_BiologicalProcess-EBI-UniProt-GOA_27.02.2019_00h00		7.11087e-05	0.000782196	1.3627e-07	2.72539e-07	[4, 5, 6, 7, 8]	Group02	8.82353	3	[BUB1, CDCA5, ESPL1]
GO:0007063	regulation of sister chromatid cohesion	GO_BiologicalProcess-EBI-UniProt-GOA_27.02.2019_00h00		7.11087e-05	0.000782196	8.60411e-12	3.44164e-11	[4, 5, 6, 7, 8]	Group06	8.82353	3	[BUB1, CDCA5, ESPL1]
GO:0007063	regulation of sister chromatid cohesion	GO_BiologicalProcess-EBI-UniProt-GOA_27.02.2019_00h00		7.11087e-05	0.000782196	3.6766e-16	2.20596e-15	[4, 5, 6, 7, 8]	Group09	8.82353	3	[BUB1, CDCA5, ESPL1]
GO:0051984	positive regulation of chromosome segregation	GO_BiologicalProcess-EBI-UniProt-GOA_27.02.2019_00h00		8.4565e-05	0.00084565	8.60411e-12	3.44164e-11	[3, 4, 5]	Group06	8.33333	3	[CCNB1, DLGAP5, ESPL1]
GO:0051984	positive regulation of chromosome segregation	GO_BiologicalProcess-EBI-UniProt-GOA_27.02.2019_00h00		8.4565e-05	0.00084565	3.64936e-26	3.28442e-25	[3, 4, 5]	Group10	8.33333	3	[CCNB1, DLGAP5, ESPL1]
GO:1901976	regulation of cell cycle checkpoint	GO_BiologicalProcess-EBI-UniProt-GOA_27.02.2019_00h00		0.000116244	0.0010462	3.64936e-26	3.28442e-25	[3, 4, 5, 6, 7]	Group10	7.5	3	[CCNB1, MAD2L1, NDC80]
GO:0010971	positive regulation of G2/M transition of mitotic cell cycle	GO_BiologicalProcess-EBI-UniProt-GOA_27.02.2019_00h00		0.000116244	0.0010462	3.64936e-26	3.28442e-25	[6, 7, 8, 9]	Group10	7.5	3	[CCNB1, CDC25C, CDK1]
GO:1902751	positive regulation of cell cycle G2/M phase transition	GO_BiologicalProcess-EBI-UniProt-GOA_27.02.2019_00h00		0.000154796	0.00123836	3.64936e-26	3.28442e-25	[5, 6, 7, 8]	Group10	6.81818	3	[CCNB1, CDC25C, CDK1]
GO:0032506	cytokinetic process	GO_BiologicalProcess-EBI-UniProt-GOA_27.02.2019_00h00		0.00031762	0.00222334	1.16412e-17	8.14881e-17	[3, 4, 5]	Group08	5.35714	3	[KIF20A, KIF23, RACGAP1]
GO:0051653	spindle localization	GO_BiologicalProcess-EBI-UniProt-GOA_27.02.2019_00h00		0.000334712	0.00200827	4.63938e-10	1.39181e-09	[3, 4]	Group01	5.26316	3	[ASPM, ESPL1, NDC80]
GO:0051653	spindle localization	GO_BiologicalProcess-EBI-UniProt-GOA_27.02.2019_00h00		0.000334712	0.00200827	8.60411e-12	3.44164e-11	[3, 4]	Group03	5.26316	3	[ASPM, ESPL1, NDC80]
GO:0051653	spindle localization	GO_BiologicalProcess-EBI-UniProt-GOA_27.02.2019_00h00		0.000334712	0.00200827	3.64936e-26	3.28442e-25	[3, 4]	Group10	5.26316	3	[ASPM, ESPL1, NDC80]
GO:0048599	oocyte development	GO_BiologicalProcess-EBI-UniProt-GOA_27.02.2019_00h00		0.000389513	0.00194757	3.64936e-26	3.28442e-25	[4, 5, 6, 7, 8, 9]	Group10	5	3	[AURKA, CCNB1, TRIP13]
GO:0051445	regulation of meiotic cell cycle	GO_BiologicalProcess-EBI-UniProt-GOA_27.02.2019_00h00		0.0004931	0.0019724	0.0004931	0.0004931	[3, 4, 5]	Group00	4.61538	3	[ASPM, CDC25C, TRIP13]
GO:0009994	oocyte differentiation	GO_BiologicalProcess-EBI-UniProt-GOA_27.02.2019_00h00		0.000515727	0.00154718	3.64936e-26	3.28442e-25	[3, 4, 5, 6, 7, 8]	Group10	4.54545	3	[AURKA, CCNB1, TRIP13]
GO:0016538	cyclin-dependent protein serine/threonine kinase regulator activity	GO_BiologicalProcess-EBI-UniProt-GOA_27.02.2019_00h00		0.000612869	0.00122574	3.64936e-26	3.28442e-25	[6, 7, 8, 9, 10, 11, 12]	Group10	4.28571	3	[CCNA2, CCNB1, CKS2]
GO:0045143	homologous chromosome segregation	GO_BiologicalProcess-EBI-UniProt-GOA_27.02.2019_00h00		0.000692904	0.000692904	3.26378e-13	1.63189e-12	[4, 5, 6, 7, 8]	Group05	4.10959	3	[ESPL1, PTTG1, TRIP13]
GO:0045143	homologous chromosome segregation	GO_BiologicalProcess-EBI-UniProt-GOA_27.02.2019_00h00		0.000692904	0.000692904	3.6766e-16	2.20596e-15	[4, 5, 6, 7, 8]	Group09	4.10959	3	[ESPL1, PTTG1, TRIP13]
GO:0045143	homologous chromosome segregation	GO_BiologicalProcess-EBI-UniProt-GOA_27.02.2019_00h00		0.000692904	0.000692904	3.64936e-26	3.28442e-25	[4, 5, 6, 7, 8]	Group10	4.10959	3	[ESPL1, PTTG1, TRIP13]
R-HSA:69278	Cell Cycle, Mitotic	REACTOME_Pathways_27.02.2019	89.454	1.17944e-27	4.5998e-26	9.65416e-27	3.86166e-26	[-1]	Group2	4.83271	26	[AURKA, BIRC5, BUB1, CCNA2, CCNB1, CDC25C, CDCA5, CDCA8, CDK1, CENPE, CENPF, CENPN, CENPU, ESPL1, FOXM1, KIF18A, KIF20A, KIF23, KIF2C, MAD2L1, NCAPG, NDC80, PTTG1, SGO1, SKA1, TPX2]
R-HSA:1640170	Cell Cycle	REACTOME_Pathways_27.02.2019	88.3651	2.50873e-27	9.53317e-26	9.65416e-27	3.86166e-26	[-1]	Group2	4.19907	27	[AURKA, BIRC5, BUB1, CCNA2, CCNB1, CDC25C, CDCA5, CDCA8, CDK1, CENPE, CENPF, CENPN, CENPU, CHEK1, ESPL1, FOXM1, KIF18A, KIF20A, KIF23, KIF2C, MAD2L1, NCAPG, NDC80, PTTG1, SGO1, SKA1, TPX2]
R-HSA:2500257	Resolution of Sister Chromatid Cohesion	REACTOME_Pathways_27.02.2019	73.7451	6.31696e-23	2.33728e-21	9.65416e-27	3.86166e-26	[-1]	Group2	12.6984	16	[BIRC5, BUB1, CCNB1, CDCA5, CDCA8, CDK1, CENPE, CENPF, CENPN, CENPU, KIF18A, KIF2C, MAD2L1, NDC80, SGO1, SKA1]
R-HSA:68886	M Phase	REACTOME_Pathways_27.02.2019	72.0284	2.07631e-22	7.47471e-21	9.65416e-27	3.86166e-26	[-1]	Group2	5.31646	21	[BIRC5, BUB1, CCNB1, CDCA5, CDCA8, CDK1, CENPE, CENPF, CENPN, CENPU, ESPL1, KIF18A, KIF20A, KIF23, KIF2C, MAD2L1, NCAPG, NDC80, PTTG1, SGO1, SKA1]
R-HSA:68877	Mitotic Prometaphase	REACTOME_Pathways_27.02.2019	68.4545	2.47254e-21	8.65389e-20	9.65416e-27	3.86166e-26	[-1]	Group2	8.5	17	[BIRC5, BUB1, CCNB1, CDCA5, CDCA8, CDK1, CENPE, CENPF, CENPN, CENPU, KIF18A, KIF2C, MAD2L1, NCAPG, NDC80, SGO1, SKA1]
R-HSA:69620	Cell Cycle Checkpoints	REACTOME_Pathways_27.02.2019	64.2788	4.46827e-20	1.51921e-18	9.65416e-27	3.86166e-26	[-1]	Group2	6.14334	18	[BIRC5, BUB1, CCNA2, CCNB1, CDC25C, CDCA8, CDK1, CENPE, CENPF, CENPN, CENPU, CHEK1, KIF18A, KIF2C, MAD2L1, NDC80, SGO1, SKA1]
R-HSA:2467813	Separation of Sister Chromatids	REACTOME_Pathways_27.02.2019	63.9157	5.74724e-20	1.89659e-18	9.65416e-27	3.86166e-26	[-1]	Group2	8.42105	16	[BIRC5, BUB1, CDCA5, CDCA8, CENPE, CENPF, CENPN, CENPU, ESPL1, KIF18A, KIF2C, MAD2L1, NDC80, PTTG1, SGO1, SKA1]
R-HSA:68882	Mitotic Anaphase	REACTOME_Pathways_27.02.2019	62.5895	1.44102e-19	4.61127e-18	9.65416e-27	3.86166e-26	[-1]	Group2	7.9602	16	[BIRC5, BUB1, CDCA5, CDCA8, CENPE, CENPF, CENPN, CENPU, ESPL1, KIF18A, KIF2C, MAD2L1, NDC80, PTTG1, SGO1, SKA1]
R-HSA:2555396	Mitotic Metaphase and Anaphase	REACTOME_Pathways_27.02.2019	62.4728	1.56245e-19	4.8436e-18	9.65416e-27	3.86166e-26	[-1]	Group2	7.92079	16	[BIRC5, BUB1, CDCA5, CDCA8, CENPE, CENPF, CENPN, CENPU, ESPL1, KIF18A, KIF2C, MAD2L1, NDC80, PTTG1, SGO1, SKA1]
R-HSA:141424	Amplification of signal from the kinetochores	REACTOME_Pathways_27.02.2019	60.61	5.68308e-19	1.70492e-17	9.65416e-27	3.86166e-26	[-1]	Group2	13.5417	13	[BIRC5, BUB1, CDCA8, CENPE, CENPF, CENPN, CENPU, KIF18A, KIF2C, MAD2L1, NDC80, SGO1, SKA1]
KEGG:04110	Cell cycle	KEGG_27.02.2019	33.4579	8.4754e-11	1.77983e-09	6.91731e-11	2.07519e-10	[-1]	Group3	7.25806	9	[BUB1, CCNA2, CCNB1, CDC25C, CDK1, CHEK1, ESPL1, MAD2L1, PTTG1]
KEGG:04114	Oocyte meiosis	KEGG_27.02.2019	33.3531	9.11407e-11	1.82281e-09	6.91731e-11	2.07519e-10	[-1]	Group3	7.2	9	[AURKA, BUB1, CCNB1, CDC25C, CDK1, ESPL1, MAD2L1, PTTG1, SGO1]
KEGG:04914	Progesterone-mediated oocyte maturation	KEGG_27.02.2019	25.9055	1.59103e-08	2.70475e-07	6.91731e-11	2.07519e-10	[-1]	Group3	7.07071	7	[AURKA, BUB1, CCNA2, CCNB1, CDC25C, CDK1, MAD2L1]
KEGG:04115	p53 signaling pathway	KEGG_27.02.2019	9.54607	0.00133766	0.00267532	6.91731e-11	2.07519e-10	[-1]	Group3	4.16667	3	[CCNB1, CDK1, CHEK1]
ClueGOresults_module2
GOID	GOTerm	Ontology Source	Term PValue	Term PValue Corrected with Bonferroni step down	Group PValue	Group PValue Corrected with Bonferroni step down	GOLevels	GOGroups	% Associated Genes	Nr. Genes	Associated Genes Found
GO:0071357	cellular response to type I interferon	GO_ImmuneSystemProcess-EBI-UniProt-GOA_27.02.2019_00h00	3.1381e-18	1.53767e-16	6.82158e-18	2.04647e-17	[4]	Group0	15.0943	16	[HLA-A, HLA-B, HLA-C, HLA-E, HLA-F, HLA-G, IFI6, IFIT1, IFIT2, IFIT3, MX1, OAS1, OAS2, PSMB8, RSAD2, STAT1]
GO:0060337	type I interferon signaling pathway	GO_ImmuneSystemProcess-EBI-UniProt-GOA_27.02.2019_00h00	3.1381e-18	1.53767e-16	6.82158e-18	2.04647e-17	[5]	Group0	15.0943	16	[HLA-A, HLA-B, HLA-C, HLA-E, HLA-F, HLA-G, IFI6, IFIT1, IFIT2, IFIT3, MX1, OAS1, OAS2, PSMB8, RSAD2, STAT1]
GO:0034340	response to type I interferon	GO_ImmuneSystemProcess-EBI-UniProt-GOA_27.02.2019_00h00	6.82158e-18	3.27436e-16	6.82158e-18	2.04647e-17	[3]	Group0	14.4144	16	[HLA-A, HLA-B, HLA-C, HLA-E, HLA-F, HLA-G, IFI6, IFIT1, IFIT2, IFIT3, MX1, OAS1, OAS2, PSMB8, RSAD2, STAT1]
GO:0060333	interferon-gamma-mediated signaling pathway	GO_ImmuneSystemProcess-EBI-UniProt-GOA_27.02.2019_00h00	7.9308e-18	3.72748e-16	1.12074e-08	1.12074e-08	[5]	Group2	14.2857	16	[B2M, CD44, HLA-A, HLA-B, HLA-C, HLA-DPA1, HLA-DPB1, HLA-DQB1, HLA-DRA, HLA-DRB1, HLA-E, HLA-F, HLA-G, OAS1, OAS2, STAT1]
GO:0071346	cellular response to interferon-gamma	GO_ImmuneSystemProcess-EBI-UniProt-GOA_27.02.2019_00h00	3.13031e-14	1.43994e-12	1.12074e-08	1.12074e-08	[4]	Group2	7.55556	17	[B2M, CD44, GBP4, HLA-A, HLA-B, HLA-C, HLA-DPA1, HLA-DPB1, HLA-DQB1, HLA-DRA, HLA-DRB1, HLA-E, HLA-F, HLA-G, OAS1, OAS2, STAT1]
GO:0002480	antigen processing and presentation of exogenous peptide antigen via MHC class I, TAP-independent	GO_ImmuneSystemProcess-EBI-UniProt-GOA_27.02.2019_00h00	9.10746e-14	4.09836e-12	1.12074e-08	1.12074e-08	[5]	Group2	70	7	[B2M, HLA-A, HLA-B, HLA-C, HLA-E, HLA-F, HLA-G]
GO:0034341	response to interferon-gamma	GO_ImmuneSystemProcess-EBI-UniProt-GOA_27.02.2019_00h00	1.60783e-13	7.07443e-12	1.12074e-08	1.12074e-08	[3]	Group2	6.85484	17	[B2M, CD44, GBP4, HLA-A, HLA-B, HLA-C, HLA-DPA1, HLA-DPB1, HLA-DQB1, HLA-DRA, HLA-DRB1, HLA-E, HLA-F, HLA-G, OAS1, OAS2, STAT1]
GO:0002428	antigen processing and presentation of peptide antigen via MHC class Ib	GO_ImmuneSystemProcess-EBI-UniProt-GOA_27.02.2019_00h00	1.28219e-12	5.51341e-11	1.12074e-08	1.12074e-08	[3]	Group2	53.8462	7	[B2M, HLA-A, HLA-B, HLA-C, HLA-E, HLA-F, HLA-G]
GO:0002484	antigen processing and presentation of endogenous peptide antigen via MHC class I via ER pathway	GO_ImmuneSystemProcess-EBI-UniProt-GOA_27.02.2019_00h00	3.45267e-12	1.45012e-10	1.12074e-08	1.12074e-08	[5]	Group2	75	6	[HLA-A, HLA-B, HLA-C, HLA-E, HLA-F, HLA-G]
GO:0002486	antigen processing and presentation of endogenous peptide antigen via MHC class I via ER pathway, TAP-independent	GO_ImmuneSystemProcess-EBI-UniProt-GOA_27.02.2019_00h00	3.45267e-12	1.45012e-10	1.12074e-08	1.12074e-08	[6]	Group2	75	6	[HLA-A, HLA-B, HLA-C, HLA-E, HLA-F, HLA-G]
GO:0002483	antigen processing and presentation of endogenous peptide antigen	GO_ImmuneSystemProcess-EBI-UniProt-GOA_27.02.2019_00h00	5.58489e-11	2.2898e-09	1.12074e-08	1.12074e-08	[3]	Group2	35	7	[B2M, HLA-A, HLA-B, HLA-C, HLA-E, HLA-F, HLA-G]
GO:0019885	antigen processing and presentation of endogenous peptide antigen via MHC class I	GO_ImmuneSystemProcess-EBI-UniProt-GOA_27.02.2019_00h00	5.58489e-11	2.2898e-09	1.12074e-08	1.12074e-08	[4]	Group2	35	7	[B2M, HLA-A, HLA-B, HLA-C, HLA-E, HLA-F, HLA-G]
GO:0002478	antigen processing and presentation of exogenous peptide antigen	GO_ImmuneSystemProcess-EBI-UniProt-GOA_27.02.2019_00h00	1.09902e-10	4.3961e-09	1.4111e-10	2.82221e-10	[3]	Group1	6.51163	14	[B2M, HLA-A, HLA-B, HLA-C, HLA-DMA, HLA-DPA1, HLA-DPB1, HLA-DQB1, HLA-DRA, HLA-DRB1, HLA-E, HLA-F, HLA-G, PSMB8]
GO:0002478	antigen processing and presentation of exogenous peptide antigen	GO_ImmuneSystemProcess-EBI-UniProt-GOA_27.02.2019_00h00	1.09902e-10	4.3961e-09	1.12074e-08	1.12074e-08	[3]	Group2	6.51163	14	[B2M, HLA-A, HLA-B, HLA-C, HLA-DMA, HLA-DPA1, HLA-DPB1, HLA-DQB1, HLA-DRA, HLA-DRB1, HLA-E, HLA-F, HLA-G, PSMB8]
GO:0002476	antigen processing and presentation of endogenous peptide antigen via MHC class Ib	GO_ImmuneSystemProcess-EBI-UniProt-GOA_27.02.2019_00h00	1.1154e-10	4.35006e-09	1.12074e-08	1.12074e-08	[4]	Group2	50	6	[HLA-A, HLA-B, HLA-C, HLA-E, HLA-F, HLA-G]
GO:0001916	positive regulation of T cell mediated cytotoxicity	GO_ImmuneSystemProcess-EBI-UniProt-GOA_27.02.2019_00h00	8.18184e-10	3.1091e-08	1.12074e-08	1.12074e-08	[6, 7]	Group2	25	7	[B2M, HLA-A, HLA-B, HLA-C, HLA-E, HLA-F, HLA-G]
GO:0002711	positive regulation of T cell mediated immunity	GO_ImmuneSystemProcess-EBI-UniProt-GOA_27.02.2019_00h00	3.76575e-09	1.39333e-07	1.12074e-08	1.12074e-08	[5, 6]	Group2	14.8148	8	[B2M, HLA-A, HLA-B, HLA-C, HLA-E, HLA-F, HLA-G, RSAD2]
GO:0001914	regulation of T cell mediated cytotoxicity	GO_ImmuneSystemProcess-EBI-UniProt-GOA_27.02.2019_00h00	1.45156e-08	5.22561e-07	1.12074e-08	1.12074e-08	[6]	Group2	17.0732	7	[B2M, HLA-A, HLA-B, HLA-C, HLA-E, HLA-F, HLA-G]
GO:0042270	protection from natural killer cell mediated cytotoxicity	GO_ImmuneSystemProcess-EBI-UniProt-GOA_27.02.2019_00h00	4.28672e-08	1.50035e-06	1.12074e-08	1.12074e-08	[6, 7, 8]	Group2	66.6667	4	[HLA-A, HLA-B, HLA-E, HLA-G]
GO:0045953	negative regulation of natural killer cell mediated cytotoxicity	GO_ImmuneSystemProcess-EBI-UniProt-GOA_27.02.2019_00h00	1.1223e-07	3.81581e-06	1.12074e-08	1.12074e-08	[5, 6, 7]	Group2	29.4118	5	[HLA-A, HLA-B, HLA-E, HLA-F, HLA-G]
GO:0002716	negative regulation of natural killer cell mediated immunity	GO_ImmuneSystemProcess-EBI-UniProt-GOA_27.02.2019_00h00	1.5456e-07	5.10048e-06	1.12074e-08	1.12074e-08	[4, 5, 6]	Group2	27.7778	5	[HLA-A, HLA-B, HLA-E, HLA-F, HLA-G]
GO:0002709	regulation of T cell mediated immunity	GO_ImmuneSystemProcess-EBI-UniProt-GOA_27.02.2019_00h00	1.63083e-07	5.21866e-06	1.12074e-08	1.12074e-08	[5]	Group2	9.30233	8	[B2M, HLA-A, HLA-B, HLA-C, HLA-E, HLA-F, HLA-G, RSAD2]
GO:0001913	T cell mediated cytotoxicity	GO_ImmuneSystemProcess-EBI-UniProt-GOA_27.02.2019_00h00	2.00462e-07	6.21432e-06	1.12074e-08	1.12074e-08	[5]	Group2	11.8644	7	[B2M, HLA-A, HLA-B, HLA-C, HLA-E, HLA-F, HLA-G]
GO:0002479	antigen processing and presentation of exogenous peptide antigen via MHC class I, TAP-dependent	GO_ImmuneSystemProcess-EBI-UniProt-GOA_27.02.2019_00h00	3.01985e-07	9.05955e-06	1.12074e-08	1.12074e-08	[5]	Group2	8.60215	8	[B2M, HLA-A, HLA-B, HLA-C, HLA-E, HLA-F, HLA-G, PSMB8]
GO:0002477	antigen processing and presentation of exogenous peptide antigen via MHC class Ib	GO_ImmuneSystemProcess-EBI-UniProt-GOA_27.02.2019_00h00	4.15436e-07	1.20476e-05	1.12074e-08	1.12074e-08	[4]	Group2	100	3	[B2M, HLA-E, HLA-F]
GO:0042590	antigen processing and presentation of exogenous peptide antigen via MHC class I	GO_ImmuneSystemProcess-EBI-UniProt-GOA_27.02.2019_00h00	4.19836e-07	1.17554e-05	1.12074e-08	1.12074e-08	[4]	Group2	8.24742	8	[B2M, HLA-A, HLA-B, HLA-C, HLA-E, HLA-F, HLA-G, PSMB8]
GO:0002705	positive regulation of leukocyte mediated immunity	GO_ImmuneSystemProcess-EBI-UniProt-GOA_27.02.2019_00h00	1.41333e-06	3.816e-05	1.12074e-08	1.12074e-08	[3, 4]	Group2	5.80645	9	[B2M, DDX58, HLA-A, HLA-B, HLA-C, HLA-E, HLA-F, HLA-G, RSAD2]
GO:0002474	antigen processing and presentation of peptide antigen via MHC class I	GO_ImmuneSystemProcess-EBI-UniProt-GOA_27.02.2019_00h00	1.46504e-06	3.80911e-05	1.12074e-08	1.12074e-08	[3]	Group2	7.01754	8	[B2M, HLA-A, HLA-B, HLA-C, HLA-E, HLA-F, HLA-G, PSMB8]
GO:0002720	positive regulation of cytokine production involved in immune response	GO_ImmuneSystemProcess-EBI-UniProt-GOA_27.02.2019_00h00	1.53361e-06	3.83404e-05	1.12074e-08	1.12074e-08	[3, 4, 5]	Group2	8.86076	7	[B2M, DDX58, HLA-A, HLA-E, HLA-F, HLA-G, RSAD2]
GO:0002503	peptide antigen assembly with MHC class II protein complex	GO_ImmuneSystemProcess-EBI-UniProt-GOA_27.02.2019_00h00	1.65308e-06	3.96739e-05	1.4111e-10	2.82221e-10	[4]	Group1	75	3	[HLA-DMA, HLA-DRA, HLA-DRB1]
GO:0002824	positive regulation of adaptive immune response based on somatic recombination of immune receptors built from immunoglobulin superfamily domains	GO_ImmuneSystemProcess-EBI-UniProt-GOA_27.02.2019_00h00	1.90769e-06	4.38768e-05	1.12074e-08	1.12074e-08	[4, 5]	Group2	6.77966	8	[B2M, HLA-A, HLA-B, HLA-C, HLA-E, HLA-F, HLA-G, RSAD2]
GO:0002708	positive regulation of lymphocyte mediated immunity	GO_ImmuneSystemProcess-EBI-UniProt-GOA_27.02.2019_00h00	2.31043e-06	5.08294e-05	1.12074e-08	1.12074e-08	[4, 5]	Group2	6.61157	8	[B2M, HLA-A, HLA-B, HLA-C, HLA-E, HLA-F, HLA-G, RSAD2]
GO:0002821	positive regulation of adaptive immune response	GO_ImmuneSystemProcess-EBI-UniProt-GOA_27.02.2019_00h00	2.78359e-06	5.84555e-05	1.12074e-08	1.12074e-08	[3, 4]	Group2	6.45161	8	[B2M, HLA-A, HLA-B, HLA-C, HLA-E, HLA-F, HLA-G, RSAD2]
GO:0002501	peptide antigen assembly with MHC protein complex	GO_ImmuneSystemProcess-EBI-UniProt-GOA_27.02.2019_00h00	4.11115e-06	8.22229e-05	1.4111e-10	2.82221e-10	[3]	Group1	60	3	[HLA-DMA, HLA-DRA, HLA-DRB1]
GO:0002456	T cell mediated immunity	GO_ImmuneSystemProcess-EBI-UniProt-GOA_27.02.2019_00h00	6.24086e-06	0.000118576	1.12074e-08	1.12074e-08	[4]	Group2	5.7971	8	[B2M, HLA-A, HLA-B, HLA-C, HLA-E, HLA-F, HLA-G, RSAD2]
GO:0002729	positive regulation of natural killer cell cytokine production	GO_ImmuneSystemProcess-EBI-UniProt-GOA_27.02.2019_00h00	1.42394e-05	0.000256309	1.12074e-08	1.12074e-08	[4, 5, 6, 7]	Group2	42.8571	3	[HLA-E, HLA-F, HLA-G]
GO:0002370	natural killer cell cytokine production	GO_ImmuneSystemProcess-EBI-UniProt-GOA_27.02.2019_00h00	2.26643e-05	0.000385292	1.12074e-08	1.12074e-08	[3, 4, 5]	Group2	37.5	3	[HLA-E, HLA-F, HLA-G]
GO:0002727	regulation of natural killer cell cytokine production	GO_ImmuneSystemProcess-EBI-UniProt-GOA_27.02.2019_00h00	2.26643e-05	0.000385292	1.12074e-08	1.12074e-08	[4, 5, 6]	Group2	37.5	3	[HLA-E, HLA-F, HLA-G]
GO:0002718	regulation of cytokine production involved in immune response	GO_ImmuneSystemProcess-EBI-UniProt-GOA_27.02.2019_00h00	2.53566e-05	0.000405706	1.12074e-08	1.12074e-08	[3, 4]	Group2	5.83333	7	[B2M, DDX58, HLA-A, HLA-E, HLA-F, HLA-G, RSAD2]
GO:0042269	regulation of natural killer cell mediated cytotoxicity	GO_ImmuneSystemProcess-EBI-UniProt-GOA_27.02.2019_00h00	3.54676e-05	0.000532013	1.12074e-08	1.12074e-08	[5, 6]	Group2	9.80392	5	[HLA-A, HLA-B, HLA-E, HLA-F, HLA-G]
GO:0002707	negative regulation of lymphocyte mediated immunity	GO_ImmuneSystemProcess-EBI-UniProt-GOA_27.02.2019_00h00	4.2863e-05	0.000600083	1.12074e-08	1.12074e-08	[4, 5]	Group2	9.43396	5	[HLA-A, HLA-B, HLA-E, HLA-F, HLA-G]
GO:0002715	regulation of natural killer cell mediated immunity	GO_ImmuneSystemProcess-EBI-UniProt-GOA_27.02.2019_00h00	4.2863e-05	0.000600083	1.12074e-08	1.12074e-08	[4, 5]	Group2	9.43396	5	[HLA-A, HLA-B, HLA-E, HLA-F, HLA-G]
GO:0002706	regulation of lymphocyte mediated immunity	GO_ImmuneSystemProcess-EBI-UniProt-GOA_27.02.2019_00h00	4.59711e-05	0.000597624	1.12074e-08	1.12074e-08	[4]	Group2	4.41989	8	[B2M, HLA-A, HLA-B, HLA-C, HLA-E, HLA-F, HLA-G, RSAD2]
GO:0002702	positive regulation of production of molecular mediator of immune response	GO_ImmuneSystemProcess-EBI-UniProt-GOA_27.02.2019_00h00	4.95011e-05	0.000594013	1.12074e-08	1.12074e-08	[2, 3, 4]	Group2	5.26316	7	[B2M, DDX58, HLA-A, HLA-E, HLA-F, HLA-G, RSAD2]
GO:0002822	regulation of adaptive immune response based on somatic recombination of immune receptors built from immunoglobulin superfamily domains	GO_ImmuneSystemProcess-EBI-UniProt-GOA_27.02.2019_00h00	5.81364e-05	0.0006395	1.12074e-08	1.12074e-08	[4]	Group2	4.27807	8	[B2M, HLA-A, HLA-B, HLA-C, HLA-E, HLA-F, HLA-G, RSAD2]
GO:0002704	negative regulation of leukocyte mediated immunity	GO_ImmuneSystemProcess-EBI-UniProt-GOA_27.02.2019_00h00	0.000107316	0.00107316	1.12074e-08	1.12074e-08	[3, 4]	Group2	7.8125	5	[HLA-A, HLA-B, HLA-E, HLA-F, HLA-G]
GO:0045824	negative regulation of innate immune response	GO_ImmuneSystemProcess-EBI-UniProt-GOA_27.02.2019_00h00	0.000115633	0.0010407	1.12074e-08	1.12074e-08	[3, 4]	Group2	7.69231	5	[HLA-A, HLA-B, HLA-E, HLA-F, HLA-G]
GO:0042267	natural killer cell mediated cytotoxicity	GO_ImmuneSystemProcess-EBI-UniProt-GOA_27.02.2019_00h00	0.000214809	0.00171847	1.12074e-08	1.12074e-08	[4, 5]	Group2	6.75676	5	[HLA-A, HLA-B, HLA-E, HLA-F, HLA-G]
GO:0002724	regulation of T cell cytokine production	GO_ImmuneSystemProcess-EBI-UniProt-GOA_27.02.2019_00h00	0.000217583	0.00152308	1.12074e-08	1.12074e-08	[4, 5, 6]	Group2	10	4	[B2M, HLA-A, HLA-F, RSAD2]
GO:0019886	antigen processing and presentation of exogenous peptide antigen via MHC class II	GO_ImmuneSystemProcess-EBI-UniProt-GOA_27.02.2019_00h00	0.000247412	0.00148447	1.4111e-10	2.82221e-10	[4]	Group1	5	6	[HLA-DMA, HLA-DPA1, HLA-DPB1, HLA-DQB1, HLA-DRA, HLA-DRB1]
GO:0019886	antigen processing and presentation of exogenous peptide antigen via MHC class II	GO_ImmuneSystemProcess-EBI-UniProt-GOA_27.02.2019_00h00	0.000247412	0.00148447	1.12074e-08	1.12074e-08	[4]	Group2	5	6	[HLA-DMA, HLA-DPA1, HLA-DPB1, HLA-DQB1, HLA-DRA, HLA-DRB1]
GO:0002228	natural killer cell mediated immunity	GO_ImmuneSystemProcess-EBI-UniProt-GOA_27.02.2019_00h00	0.000275495	0.00137747	1.12074e-08	1.12074e-08	[3, 4]	Group2	6.41026	5	[HLA-A, HLA-B, HLA-E, HLA-F, HLA-G]
GO:0002495	antigen processing and presentation of peptide antigen via MHC class II	GO_ImmuneSystemProcess-EBI-UniProt-GOA_27.02.2019_00h00	0.00029602	0.00118408	1.4111e-10	2.82221e-10	[3]	Group1	4.83871	6	[HLA-DMA, HLA-DPA1, HLA-DPB1, HLA-DQB1, HLA-DRA, HLA-DRB1]
GO:0002495	antigen processing and presentation of peptide antigen via MHC class II	GO_ImmuneSystemProcess-EBI-UniProt-GOA_27.02.2019_00h00	0.00029602	0.00118408	1.12074e-08	1.12074e-08	[3]	Group2	4.83871	6	[HLA-DMA, HLA-DPA1, HLA-DPB1, HLA-DQB1, HLA-DRA, HLA-DRB1]
GO:0002369	T cell cytokine production	GO_ImmuneSystemProcess-EBI-UniProt-GOA_27.02.2019_00h00	0.00074917	0.00224751	1.12074e-08	1.12074e-08	[3, 5]	Group2	7.27273	4	[B2M, HLA-A, HLA-F, RSAD2]
GO:0002726	positive regulation of T cell cytokine production	GO_ImmuneSystemProcess-EBI-UniProt-GOA_27.02.2019_00h00	0.00085183	0.00170366	1.12074e-08	1.12074e-08	[4, 5, 6, 7]	Group2	12	3	[B2M, HLA-A, RSAD2]
GO:0002717	positive regulation of natural killer cell mediated immunity	GO_ImmuneSystemProcess-EBI-UniProt-GOA_27.02.2019_00h00	0.00249717	0.00249717	1.12074e-08	1.12074e-08	[4, 5, 6]	Group2	8.33333	3	[HLA-E, HLA-F, HLA-G]
GO:0071357	cellular response to type I interferon	GO_BiologicalProcess-EBI-UniProt-GOA_27.02.2019_00h00	5.62017e-29	6.3508e-27	1.68117e-28	6.72468e-28	[5, 6]	Group1	15.0943	16	[HLA-A, HLA-B, HLA-C, HLA-E, HLA-F, HLA-G, IFI6, IFIT1, IFIT2, IFIT3, MX1, OAS1, OAS2, PSMB8, RSAD2, STAT1]
GO:0060337	type I interferon signaling pathway	GO_BiologicalProcess-EBI-UniProt-GOA_27.02.2019_00h00	5.62017e-29	6.3508e-27	1.68117e-28	6.72468e-28	[5, 6, 7]	Group1	15.0943	16	[HLA-A, HLA-B, HLA-C, HLA-E, HLA-F, HLA-G, IFI6, IFIT1, IFIT2, IFIT3, MX1, OAS1, OAS2, PSMB8, RSAD2, STAT1]
GO:0034340	response to type I interferon	GO_BiologicalProcess-EBI-UniProt-GOA_27.02.2019_00h00	1.23874e-28	1.38739e-26	1.68117e-28	6.72468e-28	[4, 5]	Group1	14.4144	16	[HLA-A, HLA-B, HLA-C, HLA-E, HLA-F, HLA-G, IFI6, IFIT1, IFIT2, IFIT3, MX1, OAS1, OAS2, PSMB8, RSAD2, STAT1]
GO:0060333	interferon-gamma-mediated signaling pathway	GO_BiologicalProcess-EBI-UniProt-GOA_27.02.2019_00h00	1.44416e-28	1.60302e-26	6.13145e-18	6.13145e-18	[5, 6, 7]	Group4	14.2857	16	[B2M, CD44, HLA-A, HLA-B, HLA-C, HLA-DPA1, HLA-DPB1, HLA-DQB1, HLA-DRA, HLA-DRB1, HLA-E, HLA-F, HLA-G, OAS1, OAS2, STAT1]
GO:0071346	cellular response to interferon-gamma	GO_BiologicalProcess-EBI-UniProt-GOA_27.02.2019_00h00	1.57322e-25	1.69908e-23	6.13145e-18	6.13145e-18	[5, 6]	Group4	7.55556	17	[B2M, CD44, GBP4, HLA-A, HLA-B, HLA-C, HLA-DPA1, HLA-DPB1, HLA-DQB1, HLA-DRA, HLA-DRB1, HLA-E, HLA-F, HLA-G, OAS1, OAS2, STAT1]
GO:0034341	response to interferon-gamma	GO_BiologicalProcess-EBI-UniProt-GOA_27.02.2019_00h00	8.59407e-25	9.02377e-23	6.13145e-18	6.13145e-18	[4, 5]	Group4	6.85484	17	[B2M, CD44, GBP4, HLA-A, HLA-B, HLA-C, HLA-DPA1, HLA-DPB1, HLA-DQB1, HLA-DRA, HLA-DRB1, HLA-E, HLA-F, HLA-G, OAS1, OAS2, STAT1]
GO:0002478	antigen processing and presentation of exogenous peptide antigen	GO_BiologicalProcess-EBI-UniProt-GOA_27.02.2019_00h00	6.59946e-20	6.66545e-18	2.01918e-21	6.05754e-21	[4]	Group3	6.51163	14	[B2M, HLA-A, HLA-B, HLA-C, HLA-DMA, HLA-DPA1, HLA-DPB1, HLA-DQB1, HLA-DRA, HLA-DRB1, HLA-E, HLA-F, HLA-G, PSMB8]
GO:0002478	antigen processing and presentation of exogenous peptide antigen	GO_BiologicalProcess-EBI-UniProt-GOA_27.02.2019_00h00	6.59946e-20	6.66545e-18	6.13145e-18	6.13145e-18	[4]	Group4	6.51163	14	[B2M, HLA-A, HLA-B, HLA-C, HLA-DMA, HLA-DPA1, HLA-DPB1, HLA-DQB1, HLA-DRA, HLA-DRB1, HLA-E, HLA-F, HLA-G, PSMB8]
GO:0019884	antigen processing and presentation of exogenous antigen	GO_BiologicalProcess-EBI-UniProt-GOA_27.02.2019_00h00	1.04202e-19	1.04202e-17	2.01918e-21	6.05754e-21	[3]	Group3	6.30631	14	[B2M, HLA-A, HLA-B, HLA-C, HLA-DMA, HLA-DPA1, HLA-DPB1, HLA-DQB1, HLA-DRA, HLA-DRB1, HLA-E, HLA-F, HLA-G, PSMB8]
GO:0019884	antigen processing and presentation of exogenous antigen	GO_BiologicalProcess-EBI-UniProt-GOA_27.02.2019_00h00	1.04202e-19	1.04202e-17	6.13145e-18	6.13145e-18	[3]	Group4	6.30631	14	[B2M, HLA-A, HLA-B, HLA-C, HLA-DMA, HLA-DPA1, HLA-DPB1, HLA-DQB1, HLA-DRA, HLA-DRB1, HLA-E, HLA-F, HLA-G, PSMB8]
R-HSA:913531	Interferon Signaling	REACTOME_Pathways_27.02.2019	2.02805e-45	2.37282e-43	2.02805e-45	1.01402e-44	[-1]	Group0	12.5	25	[B2M, CD44, DDX58, GBP4, HLA-A, HLA-B, HLA-C, HLA-DPA1, HLA-DPB1, HLA-DQB1, HLA-DRA, HLA-DRB1, HLA-E, HLA-F, HLA-G, IFI6, IFIT1, IFIT2, IFIT3, MX1, OAS1, OAS2, PSMB8, RSAD2, STAT1]
R-HSA:877300	Interferon gamma signaling	REACTOME_Pathways_27.02.2019	1.65066e-32	1.91476e-30	6.13145e-18	6.13145e-18	[-1]	Group4	18.4783	17	[B2M, CD44, GBP4, HLA-A, HLA-B, HLA-C, HLA-DPA1, HLA-DPB1, HLA-DQB1, HLA-DRA, HLA-DRB1, HLA-E, HLA-F, HLA-G, OAS1, OAS2, STAT1]
R-HSA:909733	Interferon alpha/beta signaling	REACTOME_Pathways_27.02.2019	2.99416e-32	3.44329e-30	1.68117e-28	6.72468e-28	[-1]	Group1	23.1884	16	[HLA-A, HLA-B, HLA-C, HLA-E, HLA-F, HLA-G, IFI6, IFIT1, IFIT2, IFIT3, MX1, OAS1, OAS2, PSMB8, RSAD2, STAT1]
R-HSA:1236977	Endosomal/Vacuolar pathway	REACTOME_Pathways_27.02.2019	4.54899e-18	4.32154e-16	6.13145e-18	6.13145e-18	[-1]	Group4	63.6364	7	[B2M, HLA-A, HLA-B, HLA-C, HLA-E, HLA-F, HLA-G]
R-HSA:983170	Antigen Presentation: Folding, assembly and peptide loading of class I MHC	REACTOME_Pathways_27.02.2019	6.52609e-15	5.80822e-13	6.13145e-18	6.13145e-18	[-1]	Group4	28	7	[B2M, HLA-A, HLA-B, HLA-C, HLA-E, HLA-F, HLA-G]
R-HSA:1236974	ER-Phagosome pathway	REACTOME_Pathways_27.02.2019	8.41144e-13	6.89738e-11	6.13145e-18	6.13145e-18	[-1]	Group4	9.30233	8	[B2M, HLA-A, HLA-B, HLA-C, HLA-E, HLA-F, HLA-G, PSMB8]
R-HSA:1236975	Antigen processing-Cross presentation	REACTOME_Pathways_27.02.2019	3.41786e-12	2.66593e-10	6.13145e-18	6.13145e-18	[-1]	Group4	7.84314	8	[B2M, HLA-A, HLA-B, HLA-C, HLA-E, HLA-F, HLA-G, PSMB8]
R-HSA:202430	Translocation of ZAP-70 to Immunological synapse	REACTOME_Pathways_27.02.2019	9.03494e-11	5.69201e-09	2.01918e-21	6.05754e-21	[-1]	Group3	26.3158	5	[HLA-DPA1, HLA-DPB1, HLA-DQB1, HLA-DRA, HLA-DRB1]
R-HSA:202430	Translocation of ZAP-70 to Immunological synapse	REACTOME_Pathways_27.02.2019	9.03494e-11	5.69201e-09	6.13145e-18	6.13145e-18	[-1]	Group4	26.3158	5	[HLA-DPA1, HLA-DPB1, HLA-DQB1, HLA-DRA, HLA-DRB1]
R-HSA:202427	Phosphorylation of CD3 and TCR zeta chains	REACTOME_Pathways_27.02.2019	2.03924e-10	1.20315e-08	2.01918e-21	6.05754e-21	[-1]	Group3	22.7273	5	[HLA-DPA1, HLA-DPB1, HLA-DQB1, HLA-DRA, HLA-DRB1]
KEGG:05168	Herpes simplex virus 1 infection	KEGG_27.02.2019	3.34409e-29	3.81226e-27	6.13145e-18	6.13145e-18	[-1]	Group4	9.72973	18	[DDX58, HLA-A, HLA-B, HLA-C, HLA-DMA, HLA-DPA1, HLA-DPB1, HLA-DQB1, HLA-DRA, HLA-DRB1, HLA-E, HLA-F, HLA-G, IFIH1, IFIT1, OAS1, OAS2, STAT1]
KEGG:05169	Epstein-Barr virus infection	KEGG_27.02.2019	1.58071e-28	1.73878e-26	6.13145e-18	6.13145e-18	[-1]	Group4	8.95522	18	[B2M, CD44, DDX58, HLA-A, HLA-B, HLA-C, HLA-DMA, HLA-DPA1, HLA-DPB1, HLA-DQB1, HLA-DRA, HLA-DRB1, HLA-E, HLA-F, HLA-G, OAS1, OAS2, STAT1]
KEGG:05330	Allograft rejection	KEGG_27.02.2019	6.83806e-26	7.45349e-24	2.01918e-21	6.05754e-21	[-1]	Group3	31.5789	12	[HLA-A, HLA-B, HLA-C, HLA-DMA, HLA-DPA1, HLA-DPB1, HLA-DQB1, HLA-DRA, HLA-DRB1, HLA-E, HLA-F, HLA-G]
KEGG:05330	Allograft rejection	KEGG_27.02.2019	6.83806e-26	7.45349e-24	6.13145e-18	6.13145e-18	[-1]	Group4	31.5789	12	[HLA-A, HLA-B, HLA-C, HLA-DMA, HLA-DPA1, HLA-DPB1, HLA-DQB1, HLA-DRA, HLA-DRB1, HLA-E, HLA-F, HLA-G]
KEGG:05332	Graft-versus-host disease	KEGG_27.02.2019	1.98952e-25	2.12879e-23	2.01918e-21	6.05754e-21	[-1]	Group3	29.2683	12	[HLA-A, HLA-B, HLA-C, HLA-DMA, HLA-DPA1, HLA-DPB1, HLA-DQB1, HLA-DRA, HLA-DRB1, HLA-E, HLA-F, HLA-G]
KEGG:05332	Graft-versus-host disease	KEGG_27.02.2019	1.98952e-25	2.12879e-23	6.13145e-18	6.13145e-18	[-1]	Group4	29.2683	12	[HLA-A, HLA-B, HLA-C, HLA-DMA, HLA-DPA1, HLA-DPB1, HLA-DQB1, HLA-DRA, HLA-DRB1, HLA-E, HLA-F, HLA-G]
KEGG:04940	Type I diabetes mellitus	KEGG_27.02.2019	3.85657e-25	4.08797e-23	2.01918e-21	6.05754e-21	[-1]	Group3	27.907	12	[HLA-A, HLA-B, HLA-C, HLA-DMA, HLA-DPA1, HLA-DPB1, HLA-DQB1, HLA-DRA, HLA-DRB1, HLA-E, HLA-F, HLA-G]
KEGG:04940	Type I diabetes mellitus	KEGG_27.02.2019	3.85657e-25	4.08797e-23	6.13145e-18	6.13145e-18	[-1]	Group4	27.907	12	[HLA-A, HLA-B, HLA-C, HLA-DMA, HLA-DPA1, HLA-DPB1, HLA-DQB1, HLA-DRA, HLA-DRB1, HLA-E, HLA-F, HLA-G]
KEGG:04612	Antigen processing and presentation	KEGG_27.02.2019	4.37852e-24	4.55366e-22	2.01918e-21	6.05754e-21	[-1]	Group3	16.8831	13	[B2M, HLA-A, HLA-B, HLA-C, HLA-DMA, HLA-DPA1, HLA-DPB1, HLA-DQB1, HLA-DRA, HLA-DRB1, HLA-E, HLA-F, HLA-G]
KEGG:04612	Antigen processing and presentation	KEGG_27.02.2019	4.37852e-24	4.55366e-22	6.13145e-18	6.13145e-18	[-1]	Group4	16.8831	13	[B2M, HLA-A, HLA-B, HLA-C, HLA-DMA, HLA-DPA1, HLA-DPB1, HLA-DQB1, HLA-DRA, HLA-DRB1, HLA-E, HLA-F, HLA-G]
