# Supplementary material for: Aurora kinase A (AURKA) promotes the progression and imatinib resistance of advanced gastrointestinal stromal tumors
Source: Cancer Cell Int. 2021 Jul 31;21:407. doi: 10.1186/s12935-021-02111-7 (PMC8325869; doi:10.1186/s12935-021-02111-7)
Supplement: Supplementary file 3 — Additional file 3. GSEA based on GSE47911 dataset. [file 12935_2021_2111_MOESM3_ESM.xlsx]

## Sheet: Sheet1
GSEA_h
NAME	GS<br> follow link to MSigDB	GS DETAILS	SIZE	ES	NES	NOM p-val	FDR q-val	FWER p-val	RANK AT MAX	LEADING EDGE
GO_SISTER_CHROMATID_SEGREGATION	GO_SISTER_CHROMATID_SEGREGATION	Details ...	42	0.713288	2.36026	0	0	0	612	tags=64%, list=17%, signal=76%
GO_NUCLEAR_CHROMOSOME_SEGREGATION	GO_NUCLEAR_CHROMOSOME_SEGREGATION	Details ...	53	0.646878	2.22381	0	0	0	685	tags=58%, list=19%, signal=71%
GO_MITOTIC_NUCLEAR_DIVISION	GO_MITOTIC_NUCLEAR_DIVISION	Details ...	82	0.59379	2.16287	0	0.000301323	0.001	809	tags=55%, list=22%, signal=69%
GO_MITOTIC_SISTER_CHROMATID_SEGREGATION	GO_MITOTIC_SISTER_CHROMATID_SEGREGATION	Details ...	24	0.734584	2.15606	0	0.000225993	0.001	612	tags=63%, list=17%, signal=75%
GO_CHROMOSOME_SEGREGATION	GO_CHROMOSOME_SEGREGATION	Details ...	59	0.606985	2.12604	0	0.000898066	0.005	685	tags=53%, list=19%, signal=64%
GO_SISTER_CHROMATID_COHESION	GO_SISTER_CHROMATID_COHESION	Details ...	23	0.709909	2.08628	0	0.00147982	0.01	685	tags=70%, list=19%, signal=85%
GO_CHROMOSOME_LOCALIZATION	GO_CHROMOSOME_LOCALIZATION	Details ...	15	0.799643	2.07371	0	0.00152165	0.012	202	tags=53%, list=6%, signal=56%
GO_MITOTIC_CELL_CYCLE	GO_MITOTIC_CELL_CYCLE	Details ...	165	0.523104	2.03561	0	0.00277687	0.025	841	tags=45%, list=23%, signal=56%
GO_SPINDLE_ASSEMBLY	GO_SPINDLE_ASSEMBLY	Details ...	20	0.701636	1.99174	0	0.0052184	0.053	508	tags=60%, list=14%, signal=69%
GO_ORGANELLE_FISSION	GO_ORGANELLE_FISSION	Details ...	110	0.522838	1.99159	0	0.00469656	0.053	809	tags=48%, list=22%, signal=60%
KEGG_CELL_CYCLE	KEGG_CELL_CYCLE	Details ...	29	0.655558	2.01128	0	0.00271783	0.004	701	tags=59%, list=19%, signal=72%
KEGG_OOCYTE_MEIOSIS	KEGG_OOCYTE_MEIOSIS	Details ...	28	0.598664	1.79186	0.00403769	0.0269098	0.076	701	tags=50%, list=19%, signal=61%
KEGG_PROGESTERONE_MEDIATED_OOCYTE_MATURATION	KEGG_PROGESTERONE_MEDIATED_OOCYTE_MATURATION	Details ...	20	0.617686	1.71211	0.00841515	0.0462828	0.187	681	tags=50%, list=19%, signal=61%
KEGG_UBIQUITIN_MEDIATED_PROTEOLYSIS	KEGG_UBIQUITIN_MEDIATED_PROTEOLYSIS	Details ...	29	0.495825	1.51721	0.0281879	0.232517	0.741	601	tags=38%, list=17%, signal=45%
KEGG_SPLICEOSOME	KEGG_SPLICEOSOME	Details ...	30	0.451983	1.38056	0.0795148	0.479735	0.973	1315	tags=57%, list=36%, signal=88%
KEGG_COLORECTAL_CANCER	KEGG_COLORECTAL_CANCER	Details ...	15	0.490218	1.27752	0.15873	0.724924	0.999	137	tags=20%, list=4%, signal=21%
KEGG_NEUROTROPHIN_SIGNALING_PATHWAY	KEGG_NEUROTROPHIN_SIGNALING_PATHWAY	Details ...	28	0.418901	1.27395	0.147606	0.632599	0.999	815	tags=36%, list=22%, signal=46%
KEGG_WNT_SIGNALING_PATHWAY	KEGG_WNT_SIGNALING_PATHWAY	Details ...	37	0.365369	1.17892	0.233377	0.862123	1	747	tags=27%, list=21%, signal=34%
KEGG_LONG_TERM_DEPRESSION	KEGG_LONG_TERM_DEPRESSION	Details ...	15	0.420437	1.09754	0.359827	1	1	534	tags=33%, list=15%, signal=39%
REACTOME_CELL_CYCLE	REACTOME_CELL_CYCLE	Details ...	89	0.586931	2.19149	0	0	0	743	tags=47%, list=20%, signal=58%
REACTOME_CELL_CYCLE_MITOTIC	REACTOME_CELL_CYCLE_MITOTIC	Details ...	67	0.605394	2.14127	0	0	0	743	tags=49%, list=20%, signal=61%
REACTOME_DNA_REPLICATION	REACTOME_DNA_REPLICATION	Details ...	41	0.621321	2.04444	0	0.00116828	0.004	794	tags=51%, list=22%, signal=65%
REACTOME_MITOTIC_PROMETAPHASE	REACTOME_MITOTIC_PROMETAPHASE	Details ...	21	0.692286	1.9625	0	0.00353332	0.016	685	tags=67%, list=19%, signal=82%
REACTOME_REGULATION_OF_MITOTIC_CELL_CYCLE	REACTOME_REGULATION_OF_MITOTIC_CELL_CYCLE	Details ...	18	0.710843	1.95438	0	0.00337018	0.019	309	tags=33%, list=8%, signal=36%
REACTOME_MITOTIC_M_M_G1_PHASES	REACTOME_MITOTIC_M_M_G1_PHASES	Details ...	37	0.605305	1.93489	0	0.00357131	0.024	938	tags=54%, list=26%, signal=72%
REACTOME_GENERIC_TRANSCRIPTION_PATHWAY	REACTOME_GENERIC_TRANSCRIPTION_PATHWAY	Details ...	60	0.556554	1.93399	0	0.00306112	0.024	489	tags=35%, list=13%, signal=40%
REACTOME_APC_C_CDH1_MEDIATED_DEGRADATION_OF_CDC20_AND_OTHER_APC_C_CDH1_TARGETED_PROTEINS_IN_LATE_MITOSIS_EARLY_G1	REACTOME_APC_C_CDH1_MEDIATED_DEGRADATION_OF_CDC20_AND_OTHER_APC_C_CDH1_TARGETED_PROTEINS_IN_LATE_MITOSIS_EARLY_G1	Details ...	15	0.721625	1.88654	0	0.00489564	0.043	86	tags=27%, list=2%, signal=27%
REACTOME_CELL_CYCLE_CHECKPOINTS	REACTOME_CELL_CYCLE_CHECKPOINTS	Details ...	28	0.607686	1.80603	0.00135501	0.0141336	0.134	949	tags=57%, list=26%, signal=77%
REACTOME_MITOTIC_G1_G1_S_PHASES	REACTOME_MITOTIC_G1_G1_S_PHASES	Details ...	29	0.580035	1.78042	0.00134228	0.0172513	0.176	938	tags=45%, list=26%, signal=60%
