# Supplementary material for: Aurora kinase A (AURKA) promotes the progression and imatinib resistance of advanced gastrointestinal stromal tumors
Source: Cancer Cell Int. 2021 Jul 31;21:407. doi: 10.1186/s12935-021-02111-7 (PMC8325869; doi:10.1186/s12935-021-02111-7)
Supplement: Supplementary file 4 — Additional file 4. Clinicopathological features, AURKA expression and follow-up of GIST patients. [file 12935_2021_2111_MOESM4_ESM.xlsx]

## Sheet: Sheet1
Patient No.	Gender	Age	Size/cm	Mitosis/50HPF	Risk	Time/months	Status	Location	AURKA	AURKA_average
P1	1	48	16	5	4	34	2	1	1.4	1
P2	1	43	7	4	3	71	2	1	1.2	1
P3	2	66	5	5	4	23	0	1	2	1
P4	2	39	4.5	0	2	12	2	3	0.4	1
P5	2	66	4.2	3	2	79	2	1	2	1
P6	1	64	4	1	2	66	2	3	1.8	1
P7	2	74	4	3	2	61	2	1	0	1
P8	2	55	3.8	3	2	14	2	3	1.2	1
P9	2	55	3.7	3	2	63	2	2	0.4	1
P10	2	73	3.5	4	2	19	2	1	1.6	1
P11	1	42	3.5	3	2	43	2	2	0	1
P12	1	59	3	5	2	16	2	1	1.8	1
P13	1	51	3	1	2	55	2	1	0.8	1
P14	1	74	3	3	2	17	2	3	0.8	1
P15	2	55	3	1	2	14	2	3	1.8	1
P16	2	73	2.5	4	2	31	0	3	1.2	1
P17	2	60	2.5	5	2	56	2	1	1.2	1
P18	2	51	2.5	1	2	9	2	2	1.2	1
P19	1	70	2.2	8	3	56	2	2	0.8	1
P20	1	70	2	3	2	22	1	1	0.8	1
P21	1	50	2	5	2	35	2	1	1.2	1
P22	2	58	2	1	1	53	2	1	1.2	1
P23	2	41	2	1	1	42	2	3	0	1
P24	2	59	1.5	1	1	31	2	3	0.8	1
P25	1	68	1	2	1	10	2	1	0	1
P26	1	51	1	2	1	69	2	3	0.8	1
P27	2	64	0.8	2	1	61	2	2	0	1
P28	1	47	0.4	0	1	63	2	3	0	1
P29	2	69	13	9	4	21	2	1	3.2	2
P30	1	56	10	2	4	34	0	2	4	2
P31	1	77	9	7	4	34	0	3	3	2
P32	1	54	8	6	4	23	0	3	3.8	2
P33	1	62	7.5	25	4	9	0	3	4.2	2
P34	2	58	7.5	21	4	18	0	3	4.8	2
P35	1	43	7.5	8	4	63	2	1	3.6	2
P36	1	79	7	9	4	48	0	2	3.2	2
P37	2	73	6.5	21	4	10	0	2	3.6	2
P38	2	32	6	4	3	60	0	1	3	2
P39	2	32	6	25	4	26	0	3	4.2	2
P40	1	54	5	5	2	43	2	2	2.6	2
P41	2	71	5	8	4	44	2	1	3	2
P42	2	52	4.7	16	4	13	0	2	3.8	2
P43	2	57	4.5	5	2	24	0	2	2.2	2
P44	1	47	4.5	5	2	31	1	3	2.2	2
P45	2	52	4	17	4	19	0	3	3.8	2
P46	2	36	3	17	4	34	0	3	4.4	2
P47	2	60	2.5	13	4	31	2	3	2.8	2
P48	1	72	2	13	4	27	2	1	4	2
P49	2	54	1.5	7	3	32	2	2	3.4	2
