# Supplementary material for: Aurora kinase A (AURKA) promotes the progression and imatinib resistance of advanced gastrointestinal stromal tumors
Source: Cancer Cell Int. 2021 Jul 31;21:407. doi: 10.1186/s12935-021-02111-7 (PMC8325869; doi:10.1186/s12935-021-02111-7)
Supplement: Supplementary file 6 — Additional file 6. Raw data from in vitro experiments. [file 12935_2021_2111_MOESM6_ESM.xlsx]

## Sheet: Sheet1
AURKA mRNA
Blank			Vector			AURKA
1	1.08987	1.05674	2.84482	2.94823	3.00954	5.90833	6.0737	5.5346
AURKA_WB
Area	Mean	IntDen		AURKA/ACTB
2265	140.965	319286		1.00236
2314	132.396	306365		1.02091
3180	193.894	616582		2.03753
2565	124.184	318533
2302	130.361	300091
2428	124.634	302612
proliferation	Blank						Vector						AURKA
-imatinib	0.15	0.19	0.17	0.17	0.2	0.2	0.18	0.19	0.16	0.17	0.19	0.18	0.19	0.2	0.2	0.22	0.2	0.22
+imatinib	0.05	0.06	0.06	0.06	0.06	0.06	0.05	0.06	0.06	0.07	0.06	0.06	0.08	0.08	0.06	0.08	0.07	0.08
apoptosis	Blank						Vector						AURKA
-imatinib	3.3	3.9	3.8	3.6	3.8	3.4	4.8	2.3	3	3	3.1	3.5	1.9	1.5	1	1.3	1.5	1.3
+imatinib	4.2	4.8	4.4	4.1	4.5	4.4	5	5.1	4.5	4.8	4.3	5.2	1.9	1.8	1.8	2.1	1.7	1.5
